# Supplementary material for: Magma recharge and mush rejuvenation drive paroxysmal activity at Stromboli volcano
Source: Nat Commun. 2022 Dec 13;13:7717. doi: 10.1038/s41467-022-35405-z (PMC9746564; doi:10.1038/s41467-022-35405-z)
Supplement: Supplementary file 3 — Supplementary Table 1 [file 41467_2022_35405_MOESM3_ESM.xls]

## Sheet: Sheet1
Supplementary Table 1 - Bulk rock analyses of Stromboli eruptions
Eruption type	Normal	Major	Paroxysm	Paroxysm
Eruption date	2019-05-11	25/06/2019	2019-07-03	2019-08-28
Lithology type	Hp-scoria	Hp-scoria	Lp-pumice	Lp-pumice
SiO2	49.71	50.33	49.99	49.96
TiO2	0.896	0.916	0.894	0.902
Al2O3	19.23	17.35	17.17	17.55
FeO	3.8	4.9	5.9	5.2
Fe2O3	3.3	3.1	2.21	2.92
MnO	0.132	0.154	0.158	0.153
MgO	4.05	5.83	6.51	6.3
CaO	10.36	11.51	11.87	11.69
Na2O	2.66	2.51	2.44	2.46
K2O	2.27	2.09	1.9	1.9
P2O5	0.59	0.54	0.51	0.5
Total	96.6675	98.9195	99.3307	99.2426
LOI	1.47	0.37	0.4	0.22
Mg#	51.6085	57.4743	59.5315	58.9275
Sc	21	31	34	31
Be	2	2	2	2
V	236	275	281	268
Cr	30	50	50	70
Co	25	30	32	34
Ni	< 20	30	30	40
Cu	110	100	110	120
Zn	70	100	80	70
Ga	18	17	16	17
Ge	1.2	1.4	1.3	1.4
As	188	5	10	< 5
Rb	73	66	56	59
Sr	820	716	684	684
Y	23.2	25	23.5	24.6
Zr	151	148	130	129
Nb	18.3	17.2	14.4	15.7
Mo	2	2	< 2	< 2
Ag	2.2	0.5	0.5	0.5
In	0.1	< 0.1	0.1	0.1
Sn	2	2	2	2
Sb	0.5	0.2	0.2	0.2
Cs	5.1	4.5	3.7	3.9
Ba	1017	920	873	872
La	45.2	43.3	39.1	39.4
Ce	83.2	81.1	74.3	74.1
Pr	10.3	10.3	9.61	9.44
Nd	38.6	39.2	37.2	36.2
Sm	7.16	7.79	7.43	7.27
Eu	1.98	2.09	2.04	1.97
Gd	6.12	6.81	6.66	6.46
Tb	0.84	0.91	0.91	0.87
Dy	4.56	4.98	4.84	4.76
Ho	0.82	0.9	0.92	0.89
Er	2.35	2.42	2.41	2.45
Tm	0.338	0.359	0.326	0.347
Yb	2.09	2.18	2.19	2.19
Lu	0.317	0.329	0.357	0.339
Hf	3.4	3.5	3.2	3.1
Ta	1.14	1.02	0.92	0.93
W	9.4	1.9	1.9	1.8
Tl	0.77	0.06	0.17	0.16
Pb	26	16	17	19
Bi	46.5	< 0.1	1	< 0.1
Th	14.6	13.5	11.7	11.7
U	4.83	4.14	3.36	3.32
Unit symbols: major elements are wt %, trace elements are ppm. Normal: normal strombolian activity;
Major: major explosion; Paroxysm: paroxysmal event.
