# Supplementary material for: Magma recharge and mush rejuvenation drive paroxysmal activity at Stromboli volcano
Source: Nat Commun. 2022 Dec 13;13:7717. doi: 10.1038/s41467-022-35405-z (PMC9746564; doi:10.1038/s41467-022-35405-z)
Supplement: Supplementary file 4 — Supplementary Table 2 [file 41467_2022_35405_MOESM4_ESM.xls]

## Sheet: Sheet1
Supplementary Table 2 - Major oxide concentrations of 2019 glasses
Sample	BM number	Eruption Date		SiO2	TiO2	Al2O3	FeO	MnO	MgO	CaO	Na2O	K2O	P2O5	Total		SiO2	TiO2	Al2O3	FeO	MnO	MgO	CaO	Na2O	K2O	P2O5	Total
lp-glass				Analyses with original total												Analyses normalised to 100
P24-3	BM 2019,P4(7)	3-luglio-2019		49.71	0.98	17.57	7.76	0.15	5.98	10.97	2.62	2.05	0.54	98.33		50.5543	0.996644	17.8684	7.89179	0.152548	6.08156	11.1563	2.6645	2.08482	0.549171	100
P24-3	BM 2019,P4(7)	3-luglio-2019		49.42	0.99	17.49	7.69	0.16	5.92	10.96	2.6	2.13	0.52	97.88		50.4904	1.01144	17.8688	7.85656	0.163465	6.04822	11.1974	2.65631	2.17613	0.531263	100
P24-3	BM 2019,P4(7)	3-luglio-2019		48.84	0.96	17.43	8.18	0.17	6.23	11.4	2.45	1.91	0.56	98.13		49.7707	0.978294	17.7622	8.33588	0.17324	6.34872	11.6172	2.49669	1.9464	0.570672	100
P24-3	BM 2019,P4(7)	3-luglio-2019		48.7	0.96	17.44	8.37	0.17	6.38	11.6	2.45	1.89	0.54	98.5		49.4416	0.974619	17.7056	8.49746	0.172589	6.47716	11.7766	2.48731	1.91878	0.548223	100
P24-3	BM 2019,P4(7)	3-luglio-2019		49.52	0.97	17.95	7.68	0.17	6	10.99	2.43	2.14	0.56	98.41		50.3201	0.985672	18.24	7.80408	0.172747	6.09694	11.1676	2.46926	2.17458	0.569048	100
P24-3	BM 2019,P4(7)	3-luglio-2019		48.87	0.98	17.61	7.96	0.16	6.15	11.06	2.52	1.95	0.58	97.84		49.9489	1.00164	17.9988	8.13573	0.163532	6.28577	11.3042	2.57563	1.99305	0.592805	100
P24-3	BM 2019,P4(7)	3-luglio-2019		49.41	0.95	17.74	7.76	0.16	6.02	10.94	2.39	2.05	0.61	98.03		50.4029	0.969091	18.0965	7.91594	0.163215	6.14098	11.1598	2.43803	2.0912	0.622258	100
P24-3	BM 2019,P4(7)	3-luglio-2019		49.32	0.97	17.53	8.01	0.16	6.24	11.3	2.28	1.83	0.56	98.2		50.224	0.98778	17.8513	8.15682	0.162933	6.35438	11.5071	2.32179	1.86354	0.570265	100
P24-3	BM 2019,P4(7)	3-luglio-2019		50.29	0.97	17.84	7.44	0.15	5.68	10.68	2.7	2.16	0.53	98.44		51.087	0.985372	18.1227	7.5579	0.152377	5.77001	10.8492	2.74279	2.19423	0.538399	100
P24-3	BM 2019,P4(7)	3-luglio-2019		49.24	0.96	17.77	7.84	0.15	5.99	11.14	2.48	2.06	0.56	98.19		50.1477	0.977696	18.0976	7.98452	0.152765	6.10042	11.3454	2.52572	2.09797	0.570323	100
P24-3	BM 2019,P4(7)	3-luglio-2019		49.04	0.99	17.52	7.95	0.18	6.23	11.14	2.53	1.87	0.56	98.01		50.0357	1.0101	17.8757	8.11142	0.183655	6.35649	11.3662	2.58137	1.90797	0.57137	100
P24-3	BM 2019,P4(7)	3-luglio-2019		48.56	0.95	17.55	8.06	0.16	6.27	11.3	2.5	1.97	0.56	97.88		49.6118	0.970576	17.9301	8.23457	0.163465	6.4058	11.5447	2.55415	2.01267	0.572129	100
P24-3	BM 2019,P4(7)	3-luglio-2019		48.68	0.97	17.63	7.87	0.16	6.29	11.15	2.47	1.88	0.58	97.68		49.8362	0.993038	18.0487	8.05692	0.1638	6.43939	11.4148	2.52867	1.92465	0.593776	100
P24-3	BM 2019,P4(7)	3-luglio-2019		49.27	0.99	17.9	7.76	0.15	6.08	11.02	2.54	2.05	0.61	98.37		50.0864	1.0064	18.1966	7.88858	0.152486	6.18075	11.2026	2.58209	2.08397	0.620108	100
P24-3	BM 2019,P4(7)	3-luglio-2019		48.98	0.97	17.54	8.01	0.16	6.17	11.29	2.58	1.93	0.55	98.18		49.888	0.987981	17.8651	8.15848	0.162966	6.28438	11.4993	2.62783	1.96578	0.560196	100
P24-3	BM 2019,P4(7)	3-luglio-2019		48.89	0.96	17.52	7.96	0.15	6.14	11.26	2.54	2.01	0.56	97.99		49.8928	0.979692	17.8794	8.12328	0.153077	6.26595	11.491	2.5921	2.05123	0.571487	100
P24-3	BM 2019,P4(7)	3-luglio-2019		49.16	0.97	17.5	8.09	0.17	6.23	11.41	2.41	1.92	0.5	98.36		49.9797	0.986173	17.7918	8.22489	0.172834	6.33388	11.6002	2.45018	1.95201	0.508337	100
P24-3	BM 2019,P4(7)	3-luglio-2019		48.75	0.98	17.56	8.05	0.18	6.25	11.29	2.57	2.08	0.56	98.27		49.6082	0.997252	17.8691	8.19172	0.183169	6.36003	11.4888	2.61524	2.11662	0.569859	100
P24-3	BM 2019,P4(7)	3-luglio-2019		48.33	0.96	17.77	8.16	0.18	6.3	11.56	2.48	2	0.56	98.3		49.1658	0.976602	18.0773	8.30112	0.183113	6.40895	11.7599	2.52289	2.03459	0.569685	100
P24-3	BM 2019,P4(7)	3-luglio-2019		49.53	1	17.7	7.71	0.16	6.09	11.09	2.49	1.98	0.54	98.29		50.3917	1.0174	18.0079	7.84413	0.162784	6.19595	11.2829	2.53332	2.01445	0.549395	100
P24-3	BM 2019,P4(7)	3-luglio-2019		49.8	0.95	17.84	7.53	0.14	5.9	10.92	2.57	2.13	0.57	98.35		50.6355	0.965938	18.1393	7.65633	0.142349	5.99898	11.1032	2.61312	2.16573	0.579563	100
P24-3	BM 2019,P4(7)	3-luglio-2019		49.47	0.98	17.84	7.74	0.14	5.96	11.05	2.62	2.1	0.56	98.46		50.2438	0.995328	18.119	7.86106	0.14219	6.05322	11.2228	2.66098	2.13285	0.568759	100
P24-3	BM 2019,P4(7)	3-luglio-2019		49.66	0.99	17.76	7.64	0.17	5.83	10.9	2.66	2.13	0.57	98.31		50.5137	1.00702	18.0653	7.77134	0.172922	5.93022	11.0874	2.70573	2.16662	0.579799	100
P24-3	BM 2019,P4(7)	3-luglio-2019		49.28	0.99	17.54	8.04	0.16	6.03	11.17	2.6	1.94	0.6	98.35		50.1068	1.00661	17.8343	8.17489	0.162684	6.13116	11.3574	2.64362	1.97255	0.610066	100
P24-3	BM 2019,P4(7)	3-luglio-2019		49.39	0.99	17.63	8.04	0.16	6.02	11.14	2.59	2	0.51	98.47		50.1574	1.00538	17.9039	8.16492	0.162486	6.11354	11.3131	2.63024	2.03108	0.517924	100
P24-3	BM 2019,P4(7)	3-luglio-2019		49.38	0.97	17.85	7.94	0.15	6	11.12	2.59	2.1	0.52	98.62		50.071	0.983573	18.0998	8.05111	0.152099	6.08396	11.2756	2.62624	2.12939	0.527276	100
P14-1	BM 2019,P4(5)	3-luglio-2019		49.72	0.94	18.14	7.66	0.15	5.73	11.72	2.61	1.38	0.48	98.53		50.4618	0.954024	18.4106	7.77428	0.152238	5.81549	11.8949	2.64894	1.40059	0.487161	100
P14-1	BM 2019,P4(5)	3-luglio-2019		49.5	0.96	17.75	7.91	0.16	5.96	11.24	2.58	1.81	0.51	98.38		50.3151	0.975808	18.0423	8.04025	0.162635	6.05814	11.4251	2.62248	1.8398	0.518398	100
P14-1	BM 2019,P4(5)	3-luglio-2019		49.47	0.94	17.43	7.81	0.16	5.95	11.28	2.51	1.77	0.58	97.9		50.5312	0.960163	17.8039	7.97753	0.163432	6.07763	11.522	2.56384	1.80797	0.592441	100
P14-1	BM 2019,P4(5)	3-luglio-2019		49.5	0.93	17.66	7.89	0.15	6	11.3	2.5	1.78	0.47	98.18		50.4176	0.94724	17.9874	8.03626	0.152781	6.11122	11.5095	2.54634	1.813	0.478713	100
P14-1	BM 2019,P4(5)	3-luglio-2019		49.48	0.93	17.73	7.85	0.17	5.96	11.2	2.61	1.8	0.48	98.21		50.3818	0.94695	18.0532	7.99308	0.173098	6.06863	11.4041	2.65757	1.83281	0.488749	100
P14-1	BM 2019,P4(5)	3-luglio-2019		49.03	0.95	17.44	8.45	0.15	6.08	11.76	2.62	1.82	0.55	98.85		49.6004	0.961052	17.6429	8.54831	0.151745	6.15073	11.8968	2.65048	1.84117	0.556399	100
P14-1	BM 2019,P4(5)	3-luglio-2019		49.86	0.96	17.85	7.86	0.17	6.09	11.31	2.6	1.83	0.56	99.09		50.3179	0.968816	18.0139	7.93218	0.171561	6.14593	11.4139	2.62388	1.84681	0.565143	100
P14-1	BM 2019,P4(5)	3-luglio-2019		49.84	0.97	17.74	7.76	0.17	5.98	11.18	2.66	1.93	0.54	98.77		50.4607	0.98208	17.9609	7.85664	0.172117	6.05447	11.3192	2.69313	1.95403	0.546725	100
P14-1	BM 2019,P4(5)	3-luglio-2019		49.93	0.95	17.97	7.76	0.15	6.06	11.38	2.56	1.89	0.51	99.16		50.353	0.958048	18.1222	7.82574	0.151271	6.11134	11.4764	2.58169	1.90601	0.51432	100
P14-1	BM 2019,P4(5)	3-luglio-2019		49.63	0.98	17.85	7.86	0.14	6.11	11.27	2.6	1.83	0.56	98.83		50.2175	0.991602	18.0613	7.95305	0.141657	6.18233	11.4034	2.63078	1.85166	0.56663	100
P14-1	BM 2019,P4(5)	3-luglio-2019		49.93	0.99	17.81	7.8	0.16	5.94	11.16	2.79	1.97	0.55	99.1		50.3835	0.998991	17.9717	7.87084	0.161453	5.99395	11.2614	2.81534	1.98789	0.554995	100
P14-1	BM 2019,P4(5)	3-luglio-2019		49.81	0.99	17.85	7.84	0.16	6.1	11.34	2.6	1.93	0.49	99.11		50.2573	0.99889	18.0103	7.9104	0.161437	6.15478	11.4418	2.62335	1.94733	0.4944	100
P14-1	BM 2019,P4(5)	3-luglio-2019		49.73	0.98	17.86	8.02	0.13	6.08	11.3	2.65	1.82	0.56	99.13		50.1664	0.988601	18.0167	8.09039	0.131141	6.13336	11.3992	2.67326	1.83597	0.564915	100
P14-1	BM 2019,P4(5)	3-luglio-2019		49.94	1	17.9	7.92	0.14	6.1	11.38	2.52	1.76	0.54	99.2		50.3427	1.00806	18.0444	7.98387	0.141129	6.14919	11.4718	2.54032	1.77419	0.544355	100
P14-1	BM 2019,P4(5)	3-luglio-2019		50.09	0.97	18.03	7.74	0.14	6.12	11.07	2.73	1.81	0.54	99.24		50.4736	0.977428	18.1681	7.79927	0.141072	6.16687	11.1548	2.75091	1.82386	0.544135	100
P14-1	BM 2019,P4(5)	3-luglio-2019		49.88	0.98	17.89	8.01	0.16	6.16	11.33	2.49	1.78	0.54	99.22		50.2721	0.987704	18.0306	8.07297	0.161258	6.20843	11.4191	2.50957	1.79399	0.544245	100
P14-1	BM 2019,P4(5)	3-luglio-2019		49.87	0.96	18.04	7.71	0.14	5.96	11.1	2.81	1.94	0.55	99.08		50.3331	0.968914	18.2075	7.78159	0.1413	6.01534	11.2031	2.83609	1.95801	0.555107	100
P14-1	BM 2019,P4(5)	3-luglio-2019		49.86	0.95	17.82	7.98	0.17	6.14	11.26	2.42	1.75	0.54	98.89		50.4197	0.960663	18.02	8.06957	0.171908	6.20892	11.3864	2.44716	1.76964	0.546061	100
P14-1	BM 2019,P4(5)	3-luglio-2019		49.86	0.98	17.85	7.88	0.16	6.11	11.33	2.63	1.83	0.52	99.15		50.2874	0.988401	18.003	7.94755	0.161372	6.16238	11.4271	2.65255	1.84569	0.524458	100
P14-1	BM 2019,P4(5)	3-luglio-2019		50.04	0.97	17.9	7.89	0.16	6.15	11.32	2.52	1.82	0.52	99.29		50.3978	0.976936	18.028	7.94642	0.161144	6.19398	11.4009	2.53802	1.83301	0.523718	100
P14-1	BM 2019,P4(5)	3-luglio-2019		50.11	0.96	17.83	7.59	0.15	5.79	11.12	2.82	1.9	0.53	98.8		50.7186	0.97166	18.0466	7.68219	0.151822	5.86032	11.2551	2.85425	1.92308	0.536437	100
P14-1	BM 2019,P4(5)	3-luglio-2019		50.09	0.98	17.88	7.74	0.15	6.09	11.22	2.56	1.79	0.5	99		50.596	0.989899	18.0606	7.81818	0.151515	6.15152	11.3333	2.58586	1.80808	0.505051	100
P14-1	BM 2019,P4(5)	3-luglio-2019		50.03	0.95	17.81	7.76	0.15	5.91	11.19	2.76	1.89	0.55	99		50.5354	0.959596	17.9899	7.83838	0.151515	5.9697	11.303	2.78788	1.90909	0.555556	100
P14-1	BM 2019,P4(5)	3-luglio-2019		49.97	0.95	17.87	7.72	0.16	5.94	11.23	2.78	1.85	0.53	99		50.4747	0.959596	18.0505	7.79798	0.161616	6	11.3434	2.80808	1.86869	0.535354	100
P14-1	BM 2019,P4(5)	3-luglio-2019		49.75	0.96	17.71	7.94	0.15	6.1	11.38	2.54	1.81	0.49	98.83		50.339	0.971365	17.9197	8.034	0.151776	6.17221	11.5147	2.57007	1.83143	0.495801	100
P14-1	BM 2019,P4(5)	3-luglio-2019		49.47	0.92	17.74	7.93	0.15	6.06	11.31	2.57	1.81	0.52	98.48		50.2335	0.9342	18.0138	8.0524	0.152315	6.15353	11.4846	2.60967	1.83794	0.528026	100
P14-1	BM 2019,P4(5)	3-luglio-2019		49.66	0.94	17.72	7.91	0.16	6.12	11.32	2.59	1.81	0.55	98.78		50.2733	0.95161	17.9389	8.00769	0.161976	6.19559	11.4598	2.62199	1.83235	0.556793	100
P14-1	BM 2019,P4(5)	3-luglio-2019		49.78	0.93	17.61	7.92	0.16	5.97	11.25	2.6	1.81	0.53	98.56		50.5073	0.943588	17.8673	8.03571	0.162338	6.05722	11.4144	2.63799	1.83644	0.537744	100
P14-1	BM 2019,P4(5)	3-luglio-2019		50.06	0.96	17.66	7.9	0.17	6.06	11.41	2.64	1.77	0.51	99.14		50.4943	0.968328	17.8132	7.96853	0.171475	6.11257	11.509	2.6629	1.78535	0.514424	100
P14-1	BM 2019,P4(5)	3-luglio-2019		49.55	0.95	17.81	7.94	0.13	6.07	11.33	2.52	1.78	0.56	98.64		50.2332	0.963098	18.0556	8.04947	0.131792	6.15369	11.4862	2.55474	1.80454	0.567721	100
P14-1	BM 2019,P4(5)	3-luglio-2019		49.75	0.93	17.81	7.88	0.16	6.11	11.19	2.55	1.8	0.53	98.71		50.4002	0.942154	18.0428	7.98298	0.162091	6.18985	11.3362	2.58332	1.82352	0.536926	100
P10-5	BM 2019,P4(4)	3-luglio-2019		49.5	0.95	17.55	9.21	0.11	5.96	11.09	2.68	2.01	0.52	99.58		49.7088	0.954007	17.624	9.24885	0.110464	5.98514	11.1368	2.6913	2.01848	0.522193	100
P10-5	BM 2019,P4(4)	3-luglio-2019		50.08	1.11	17.01	9.97	0.3	5.32	10.01	2.9	2.77	0.6	100.07		50.045	1.10922	16.9981	9.96303	0.29979	5.31628	10.003	2.89797	2.76806	0.59958	100
P10-5	BM 2019,P4(4)	3-luglio-2019		49.09	0.94	17.5	8.8	0.16	6.13	11.06	2.66	1.98	0.5	98.82		49.6762	0.951224	17.709	8.90508	0.161911	6.2032	11.1921	2.69176	2.00364	0.50597	100
P10-5	BM 2019,P4(4)	3-luglio-2019		49.43	0.99	18.1	8.8	0.42	5.73	10.81	2.69	2.15	0.56	99.68		49.5887	0.993178	18.1581	8.82825	0.421348	5.74839	10.8447	2.69864	2.1569	0.561798	100
P10-5	BM 2019,P4(4)	3-luglio-2019		49.2	0.96	17.41	9.02	0.2	6.18	11.22	2.6	2.02	0.5	99.31		49.5418	0.96667	17.531	9.08267	0.20139	6.22294	11.298	2.61806	2.03403	0.503474	100
P01-5	BM 2019,P4(2)	3-luglio-2019		49.4	0.99	17.96	7.37	0.15	6.06	11.15	2.77	1.93	0.56	98.34		50.2339	1.00671	18.2632	7.49441	0.152532	6.16229	11.3382	2.81676	1.96258	0.569453	100
P01-5	BM 2019,P4(2)	3-luglio-2019		49.19	0.97	17.94	7.95	0.17	6.12	11.36	2.55	1.83	0.54	98.62		49.8783	0.983573	18.191	8.06125	0.172379	6.20564	11.519	2.58568	1.85561	0.547556	100
P01-5	BM 2019,P4(2)	3-luglio-2019		49.55	0.99	18	7.67	0.14	6.15	11.19	2.55	1.79	0.54	98.57		50.2688	1.00436	18.2611	7.78127	0.142031	6.23922	11.3523	2.58699	1.81597	0.547834	100
P01-5	BM 2019,P4(2)	3-luglio-2019		49.09	0.99	17.88	8.01	0.16	6.26	11.52	2.5	1.82	0.53	98.76		49.7064	1.00243	18.1045	8.11057	0.162009	6.3386	11.6646	2.53139	1.84285	0.536655	100
P01-5	BM 2019,P4(2)	3-luglio-2019		48.52	0.98	17.46	7.61	0.16	5.97	10.92	2.61	1.88	0.53	96.64		50.207	1.01407	18.0671	7.87459	0.165563	6.17757	11.2997	2.70075	1.94536	0.548427	100
P01-5	BM 2019,P4(2)	3-luglio-2019		48.93	0.96	17.71	7.77	0.15	6.11	10.99	2.61	1.82	0.55	97.6		50.1332	0.983607	18.1455	7.96107	0.153689	6.26025	11.2602	2.67418	1.86475	0.563525	100
P01-5	BM 2019,P4(2)	3-luglio-2019		49.19	0.95	17.6	7.72	0.14	6.1	11.01	2.64	1.83	0.54	97.72		50.3377	0.972165	18.0106	7.90012	0.143266	6.24233	11.2669	2.7016	1.8727	0.552599	100
P01-5	BM 2019,P4(2)	3-luglio-2019		48.76	0.95	17.64	8.2	0.15	5.98	10.67	2.7	2.12	0.58	97.75		49.8824	0.971867	18.046	8.38875	0.153453	6.11765	10.9156	2.76215	2.1688	0.59335	100
P01-5	BM 2019,P4(2)	3-luglio-2019		48.14	0.97	17.8	8.75	0.19	5.67	9.88	2.71	2.42	0.53	97.06		49.5982	0.999382	18.3392	9.01504	0.195755	5.84175	10.1793	2.79209	2.4933	0.546054	100
P10-5	BM 2019,P4(2)	3-luglio-2019		49.56	0.95	17.69	8.83	0.29	6.16	11.25	2.58	1.96	0.56	99.83		49.6444	0.951618	17.7201	8.84504	0.290494	6.17049	11.2692	2.58439	1.96334	0.560954	100
P24-3	BM 2019,P4(7)	3-luglio-2019		48.67	0.98	17.55	7.96	0.16	5.95	11.3	2.52	1.99	0.52	97.6		49.8668	1.0041	17.9816	8.15574	0.163934	6.09631	11.5779	2.58197	2.03893	0.532787	100
P24-3	BM 2019,P4(7)	3-luglio-2019		48.55	0.96	17.58	7.9	0.14	5.91	11.22	2.54	2	0.52	97.32		49.887	0.986436	18.0641	8.11755	0.143855	6.07275	11.529	2.60995	2.05508	0.53432	100
P24-3	BM 2019,P4(7)	3-luglio-2019		48.58	0.98	17.51	7.95	0.15	5.93	11.19	2.58	1.99	0.55	97.41		49.8717	1.00606	17.9756	8.16138	0.153988	6.08767	11.4875	2.6486	2.04291	0.564624	100
P07-05	BM 2019,P4(3)	3-luglio-2019		49.49	1.01	17.75	8.64	0.14	6.14	11.36	2.4	2.03	0.53	99.49		49.7437	1.01518	17.841	8.68429	0.140718	6.17147	11.4182	2.4123	2.04041	0.532717	100
P07-05	BM 2019,P4(3)	3-luglio-2019		50.04	0.96	17.64	8.57	0.23	6.1	11.43	2.47	1.96	0.5	99.9		50.0901	0.960961	17.6577	8.57858	0.23023	6.10611	11.4414	2.47247	1.96196	0.500501	100
P07-05	BM 2019,P4(3)	3-luglio-2019		49.7	0.99	17.98	8.43	0.09	6.16	11.15	2.83	2.08	0.54	99.95		49.7249	0.990495	17.989	8.43422	0.090045	6.16308	11.1556	2.83142	2.08104	0.54027	100
P21-1	BM 2019,P4(6)	3-luglio-2019		50.6	1.1	16.92	8.16	0.16	5.28	10.29	2.84	2.58	0	97.93		51.6696	1.12325	17.2776	8.33248	0.163382	5.39161	10.5075	2.90003	2.63453	0	100
P21-1	BM 2019,P4(6)	3-luglio-2019		49.41	0.89	17.79	7.8	0.17	5.93	11.37	2.55	2.16	0	98.07		50.3824	0.907515	18.1401	7.9535	0.173346	6.0467	11.5938	2.60018	2.20251	0	100
P21-1	BM 2019,P4(6)	3-luglio-2019		50.83	0.89	17.09	7.97	0.16	5.75	11.16	2.83	2.35	0	99.03		51.3279	0.898718	17.2574	8.04807	0.161567	5.80632	11.2693	2.85772	2.37302	0	100
P21-1	BM 2019,P4(6)	3-luglio-2019		49.6	0.91	17.53	7.95	0.16	5.92	11.23	2.59	2.1	0	97.99		50.6174	0.928666	17.8896	8.11307	0.163282	6.04143	11.4604	2.64313	2.14308	0	100
P21-1	BM 2019,P4(6)	3-luglio-2019		49.61	0.96	17.64	7.95	0.16	6.13	11.33	2.52	1.87	0.57	98.74		50.2431	0.97225	17.8651	8.05145	0.162042	6.20822	11.4746	2.55216	1.89386	0.577274	100
P21-1	BM 2019,P4(6)	3-luglio-2019		49.6	0.93	17.75	7.31	0.15	6.03	10.64	2.75	1.91	0.53	97.6		50.8197	0.952869	18.1865	7.48975	0.153689	6.17828	10.9016	2.81762	1.95697	0.543033	100
P21-1	BM 2019,P4(6)	3-luglio-2019		49.27	0.95	17.79	8.26	0.16	5.89	11.07	2.44	2.06	0.56	98.45		50.0457	0.964957	18.0701	8.39005	0.162519	5.98273	11.2443	2.47842	2.09243	0.568817	100
P21-1	BM 2019,P4(6)	3-luglio-2019		50.81	1.25	16.39	9.27	0.17	4.75	9.29	2.91	2.86	0.81	98.51		51.5785	1.26891	16.6379	9.41021	0.172571	4.82185	9.43051	2.95401	2.90326	0.822252	100
P21-1	BM 2019,P4(6)	3-luglio-2019		49.82	0.97	17.78	7.72	0.14	5.86	10.91	2.74	2.01	0.56	98.51		50.5735	0.984672	18.0489	7.83677	0.142118	5.94863	11.075	2.78144	2.0404	0.56847	100
P21-1	BM 2019,P4(6)	3-luglio-2019		49.69	0.95	17.76	7.99	0.16	6.09	11.31	2.55	1.82	0.54	98.86		50.263	0.960955	17.9648	8.08214	0.161845	6.16023	11.4404	2.57941	1.84099	0.546227	100
P21-1	BM 2019,P4(6)	3-luglio-2019		49.42	0.96	17.9	7.79	0.16	6.12	11.12	2.47	1.92	0.58	98.44		50.2032	0.975213	18.1837	7.91345	0.162536	6.21698	11.2962	2.50914	1.95043	0.589191	100
P21-1	BM 2019,P4(6)	3-luglio-2019		49.76	0.95	17.74	7.85	0.15	5.95	11.39	2.66	1.83	0.5	98.78		50.3746	0.961733	17.9591	7.94695	0.151853	6.02349	11.5307	2.69285	1.8526	0.506175	100
P21-1	BM 2019,P4(6)	3-luglio-2019		49.71	0.97	17.68	8.26	0.16	5.88	11.02	2.58	1.98	0.54	98.78		50.324	0.98198	17.8984	8.36202	0.161976	5.95262	11.1561	2.61186	2.00445	0.546669	100
P21-1	BM 2019,P4(6)	3-luglio-2019		50.16	0.96	17.49	7.97	0.17	5.92	11.33	2.65	1.86	0.57	99.08		50.6258	0.968914	17.6524	8.044	0.171579	5.97497	11.4352	2.67461	1.87727	0.575293	100
P21-1	BM 2019,P4(6)	3-luglio-2019		49.09	0.96	17.89	7.77	0.15	6.05	11.29	2.62	1.98	0.57	98.37		49.9034	0.975907	18.1864	7.89875	0.152486	6.15025	11.4771	2.66341	2.01281	0.579445	100
P21-1	BM 2019,P4(6)	3-luglio-2019		49.46	0.96	17.74	7.96	0.15	6.16	11.37	2.58	1.81	0.52	98.71		50.1064	0.972546	17.9718	8.06403	0.15196	6.2405	11.5186	2.61372	1.83365	0.526796	100
P21-1	BM 2019,P4(6)	3-luglio-2019		49.88	0.95	17.72	7.83	0.14	6.03	11.19	2.63	1.81	0.58	98.76		50.5063	0.961928	17.9425	7.92831	0.141758	6.10571	11.3305	2.66302	1.83273	0.587282	100
P21-1	BM 2019,P4(6)	3-luglio-2019		48.06	0.89	16.4	7.21	0.13	5.53	10.55	2.47	1.7	0.52	93.46		51.4231	0.952279	17.5476	7.71453	0.139097	5.91697	11.2883	2.64284	1.81896	0.556388	100
P21-1	BM 2019,P4(6)	3-luglio-2019		48.92	0.98	17.79	7.91	0.15	6.07	11.36	2.6	1.83	0.57	98.18		49.8268	0.998167	18.1198	8.05663	0.152781	6.18252	11.5706	2.6482	1.86392	0.580566	100
P21-1	BM 2019,P4(6)	3-luglio-2019		49.16	0.98	17.73	7.98	0.15	6.05	11.3	2.55	1.83	0.55	98.28		50.0204	0.997151	18.0403	8.11966	0.152625	6.15588	11.4978	2.59463	1.86203	0.559626	100
P21-1	BM 2019,P4(6)	3-luglio-2019		48.99	0.97	18	7.99	0.15	6.07	11.12	2.55	1.93	0.59	98.36		49.8068	0.986173	18.3001	8.12322	0.152501	6.17121	11.3054	2.59252	1.96218	0.599837	100
P21-1	BM 2019,P4(6)	3-luglio-2019		49.14	1.11	17.5	8.9	0.16	5.39	10.29	2.74	2.24	0.59	98.06		50.1122	1.13196	17.8462	9.07608	0.163165	5.49663	10.4936	2.79421	2.28432	0.601672	100
P21-1	BM 2019,P4(6)	3-luglio-2019		48.68	0.96	17.99	7.87	0.15	6.15	11.19	2.56	1.96	0.58	98.09		49.6279	0.978693	18.3403	8.02324	0.152921	6.26975	11.4079	2.60985	1.99816	0.591294	100
P21-1	BM 2019,P4(6)	3-luglio-2019		48.28	1.01	17.62	8.17	0.16	6.37	11.02	2.47	2	0.59	97.69		49.4216	1.03388	18.0366	8.36319	0.163783	6.52063	11.2806	2.52841	2.04729	0.603951	100
P21-1	BM 2019,P4(6)	3-luglio-2019		50.61	1.32	16.64	9.01	0.17	4.84	8.96	2.89	2.99	0.81	98.24		51.5167	1.34365	16.9381	9.17142	0.173046	4.92671	9.12052	2.94178	3.04357	0.824511	100
P30-07	BM 2019,P4(9)	3-luglio-2019		48.75	0.95	16.87	8.7	0.3	6.14	9.77	2.26	2.84	0.56	97.14		50.1853	0.97797	17.3667	8.95615	0.308833	6.32077	10.0576	2.32654	2.92362	0.576488	100
P30-07	BM 2019,P4(9)	3-luglio-2019		50.02	0.97	17.86	8.79	0.13	6.13	11.16	2.52	1.93	0.55	100.06		49.99	0.969418	17.8493	8.78473	0.129922	6.12632	11.1533	2.51849	1.92884	0.54967	100
P30-07	BM 2019,P4(9)	3-luglio-2019		49.78	0.93	17.74	8.69	0.39	6.08	11.11	2.57	2	0.53	99.82		49.8698	0.931677	17.772	8.70567	0.390703	6.09096	11.13	2.57463	2.00361	0.530956	100
P30-07	BM 2019,P4(9)	3-luglio-2019		53.23	0.79	18.48	6.89	0.13	4.7	9.21	3.18	2.89	0.48	99.98		53.2406	0.790158	18.4837	6.89138	0.130026	4.70094	9.21184	3.18064	2.89058	0.480096	100
P30-07	BM 2019,P4(9)	3-luglio-2019		49.9	0.96	17.79	8.78	0.07	6.15	11.11	2.53	1.98	0.51	99.78		50.01	0.962117	17.8292	8.79936	0.0701543	6.16356	11.1345	2.53558	1.98437	0.511124	100
P44-1	BM 2019,P4(11)	28-agosto-2019		50.05	0.97	17.58	8.66	0.06	6.03	11.21	2.62	2.04	0.54	99.76		50.1704	0.972334	17.6223	8.68083	0.0601443	6.04451	11.237	2.6263	2.04491	0.541299	100
P44-1	BM 2019,P4(11)	28-agosto-2019		49.86	0.98	17.7	8.73	0.1	6.08	11.04	2.68	2.12	0.52	99.81		49.9549	0.981866	17.7337	8.74662	0.10019	6.09157	11.061	2.6851	2.12404	0.52099	100
P44-1	BM 2019,P4(11)	28-agosto-2019		49.56	0.97	17.69	8.57	0.09	6.05	10.96	2.74	2.17	0.52	99.32		49.8993	0.976641	17.8111	8.62867	0.0906162	6.09142	11.035	2.75876	2.18486	0.52356	100
P44-1	BM 2019,P4(11)	28-agosto-2019		50.04	0.99	17.68	8.77	0.29	6.09	10.96	2.68	2.11	0.51	100.12		49.98	0.988813	17.6588	8.75949	0.289652	6.0827	10.9469	2.67679	2.10747	0.509389	100
P44-1	BM 2019,P4(11)	28-agosto-2019		50.54	1.04	17.46	8.52	0.21	5.82	10.65	2.58	2.18	0.59	99.59		50.7481	1.04428	17.5319	8.55508	0.210865	5.84396	10.6938	2.59062	2.18897	0.592429	100
P47-1	BM 2019,P4(12)	28-agosto-2019		49.89	0.94	17.85	8.72	0.32	6.03	11.13	2.6	2.02	0.52	100.02		49.88	0.939812	17.8464	8.71826	0.319936	6.02879	11.1278	2.59948	2.0196	0.519896	100
P47-1	BM 2019,P4(12)	28-agosto-2019		49.32	0.95	17.72	8.25	0.24	6.03	10.99	2.76	1.91	0.08	98.25		50.1985	0.966921	18.0356	8.39695	0.244275	6.1374	11.1858	2.80916	1.94402	0.0814249	100
P47-1	BM 2019,P4(12)	28-agosto-2019		49.39	0.92	17.73	8.51	0.35	5.81	10.85	2.5	2.12	0.09	98.27		50.2595	0.936196	18.0421	8.65981	0.356162	5.91228	11.041	2.54401	2.15732	0.0915844	100
P47-1	BM 2019,P4(12)	28-agosto-2019		49.77	0.94	18.05	8.86	0.24	5.87	10.92	2.72	2	0.07	99.44		50.0503	0.945294	18.1516	8.9099	0.241352	5.90306	10.9815	2.73532	2.01126	0.0703942	100
hp-glass
2019-06-25	BM 2019,P4(1)	25-gigno-2019		54.18	1.65	15.38	11.48	0.2	2.92	5.86	3.46	4.48	0.76	100.37		53.9803	1.64392	15.3233	11.4377	0.199263	2.90924	5.8384	3.44725	4.46349	0.757198	100
2019-06-25	BM 2019,P4(1)	25-gigno-2019		52.49	1.6	15.78	10.51	0.32	3.82	8.01	3.11	4.09	1.07	100.8		52.0734	1.5873	15.6548	10.4266	0.31746	3.78968	7.94643	3.08532	4.05754	1.06151	100
2019-06-25	BM 2019,P4(1)	25-gigno-2019		52.7	1.58	15.53	10.73	0.37	3.88	7.75	3.01	4.29	1.02	100.86		52.2506	1.56653	15.3976	10.6385	0.366845	3.84692	7.68392	2.98433	4.25342	1.0113	100
2019-06-25	BM 2019,P4(1)	25-gigno-2019		52.22	1.65	15.48	11.83	0.41	3.93	6.44	3.77	4.16	1.15	101.04		51.6825	1.63302	15.3207	11.7082	0.40578	3.88955	6.37371	3.7312	4.11718	1.13816	100
P24-3	BM 2019,P4(7)	3-luglio-2019		59	1.15	15.19	6.53	0.14	1.72	3.84	2.93	7	0.67	98.17		60.0998	1.17144	15.4732	6.65173	0.14261	1.75206	3.91158	2.98462	7.13049	0.68249	100
P24-3	BM 2019,P4(7)	3-luglio-2019		53.98	1.41	15.59	9.68	0.2	2.59	5.48	3.21	4.68	0.66	97.48		55.3755	1.44645	15.993	9.93024	0.20517	2.65696	5.62167	3.29298	4.80098	0.677062	100
P24-3	BM 2019,P4(7)	3-luglio-2019		50.32	1.12	17.19	7.57	0.15	5.08	9.5	3.33	3.3	0.7	98.26		51.2111	1.13983	17.4944	7.70405	0.152656	5.16996	9.66823	3.38897	3.35844	0.712396	100
P24-3	BM 2019,P4(7)	3-luglio-2019		52.27	1.65	15.29	9.83	0.2	3.43	7.06	3.41	4.48	1.15	98.77		52.9209	1.67055	15.4804	9.95241	0.202491	3.47271	7.14792	3.45247	4.53579	1.16432	100
P24-3	BM 2019,P4(7)	3-luglio-2019		52.62	1.71	15.39	9.34	0.18	3.45	6.93	3.41	4.42	1.15	98.6		53.3671	1.73428	15.6085	9.47262	0.182556	3.49899	7.0284	3.45842	4.48276	1.16633	100
P07-05	BM 2019,P4(3)	3-luglio-2019		52.43	1.68	15.17	10.82	0.01	3.42	7.16	3.23	4.21	1.11	99.24		52.8315	1.69287	15.2862	10.9029	0.0100766	3.44619	7.21483	3.25474	4.24224	1.1185	100
P07-05	BM 2019,P4(3)	3-luglio-2019		51.99	1.66	15.23	10.69	0.4	3.63	7.55	3.33	3.92	1.11	99.51		52.246	1.66817	15.305	10.7426	0.40197	3.64787	7.58718	3.3464	3.9393	1.11547	100
P07-05	BM 2019,P4(3)	3-luglio-2019		52.1	1.67	14.89	10.87	0.17	3.44	7.18	3.33	4.37	1.1	99.12		52.5626	1.68483	15.0222	10.9665	0.171509	3.47054	7.24374	3.35956	4.4088	1.10977	100
P07-05	BM 2019,P4(3)	3-luglio-2019		52.37	1.65	15.02	11.13	0.3	3.47	7.17	3.43	4.2	1.07	99.81		52.4697	1.65314	15.0486	11.1512	0.300571	3.47661	7.18365	3.43653	4.208	1.07204	100
P07-05	BM 2019,P4(3)	3-luglio-2019		52.39	1.68	15.16	10.96	0.2	3.49	7.14	3.52	4.47	1.12	100.13		52.322	1.67782	15.1403	10.9458	0.19974	3.48547	7.13073	3.51543	4.4642	1.11855	100
P07-05	BM 2019,P4(3)	3-luglio-2019		52.56	1.69	15.31	11.09	0.36	3.39	6.9	3.49	4.44	1.12	100.35		52.3767	1.68411	15.2566	11.0513	0.358744	3.37818	6.87593	3.47783	4.42451	1.11609	100
P10-5	BM 2019,P4(4)	3-luglio-2019		52.5	1.68	15.18	10.9	0.29	3.49	7.17	3.22	4.33	1.1	99.86		52.5736	1.68236	15.2013	10.9153	0.290407	3.49489	7.18005	3.22451	4.33607	1.10154	100
P10-5	BM 2019,P4(4)	3-luglio-2019		52.32	1.69	15.05	11.12	0.15	3.5	7.16	3.34	4.17	1.09	99.59		52.5354	1.69696	15.112	11.1658	0.150618	3.51441	7.18948	3.35375	4.18717	1.09449	100
P10-5	BM 2019,P4(4)	3-luglio-2019		51.48	1.51	15.58	10.53	0.25	3.97	7.71	3.23	3.79	0.97	99.02		51.9895	1.52494	15.7342	10.6342	0.252474	4.00929	7.78631	3.26197	3.82751	0.9796	100
P10-5	BM 2019,P4(4)	3-luglio-2019		55.48	1.52	15.04	9.8	0.09	2.56	4.91	3.19	5.59	0.88	99.06		56.0065	1.53442	15.1827	9.89299	0.090854	2.58429	4.95659	3.22027	5.64304	0.88835	100
P10-5	BM 2019,P4(4)	3-luglio-2019		52.44	1.66	15.02	10.97	0.3	3.49	7.13	3.3	4.06	1.06	99.43		52.7406	1.66952	15.1061	11.0329	0.30172	3.51001	7.17087	3.31892	4.08327	1.06608	100
P10-5	BM 2019,P4(4)	3-luglio-2019		52.25	1.68	15.09	11	0.05	3.51	7.08	3.43	4.45	1.11	99.65		52.4335	1.6859	15.143	11.0386	0.0501756	3.52233	7.10487	3.44205	4.46563	1.1139	100
P10-5	BM 2019,P4(4)	3-luglio-2019		52.15	1.67	15.06	11.06	0.48	3.39	7.01	3.41	4.44	1.1	99.77		52.2702	1.67385	15.0947	11.0855	0.481107	3.39781	7.02616	3.41786	4.45024	1.10254	100
P10-5	BM 2019,P4(4)	3-luglio-2019		52.46	1.64	15.22	10.93	0.19	3.49	7.11	3.34	4.41	1.08	99.87		52.5283	1.64213	15.2398	10.9442	0.190247	3.49454	7.11926	3.34435	4.41574	1.08141	100
P01-5	BM 2019,P4(2)	3-luglio-2019		52.25	1.7	15.32	9.68	0.2	3.73	7.74	3.25	3.64	1.11	98.62		52.9811	1.72379	15.5344	9.81545	0.202799	3.78219	7.84831	3.29548	3.69093	1.12553	100
P01-5	BM 2019,P4(2)	3-luglio-2019		52.42	1.68	15.31	9.91	0.21	3.49	7.37	3.35	3.93	1.13	98.8		53.0567	1.7004	15.496	10.0304	0.212551	3.53239	7.45951	3.39069	3.97773	1.14372	100
P01-5	BM 2019,P4(2)	3-luglio-2019		52.04	1.7	15.15	10.1	0.21	3.52	7.43	3.26	3.75	1.09	98.25		52.9669	1.73028	15.4198	10.2799	0.21374	3.5827	7.56234	3.31807	3.81679	1.10941	100
P01-5	BM 2019,P4(2)	3-luglio-2019		52.09	1.67	15.07	10.04	0.2	3.5	7.33	3.19	3.88	1.13	98.1		53.0989	1.70234	15.3619	10.2345	0.203874	3.56779	7.47197	3.25178	3.95515	1.15189	100
P01-5	BM 2019,P4(2)	3-luglio-2019		52.23	1.69	15.29	9.77	0.21	3.44	7.16	3.46	3.95	1.08	98.28		53.1441	1.71958	15.5576	9.94098	0.213675	3.5002	7.28531	3.52055	4.01913	1.0989	100
P01-5	BM 2019,P4(2)	3-luglio-2019		51.32	1.65	15.41	9.36	0.19	3.58	7.03	3.26	3.81	1.1	96.71		53.0659	1.70613	15.9342	9.67842	0.196464	3.70179	7.26916	3.3709	3.93961	1.13742	100
P01-5	BM 2019,P4(2)	3-luglio-2019		50.89	1.3	16.31	7.19	0.14	4.37	7.82	3.39	3.09	0.87	95.37		53.3606	1.36311	17.1018	7.53906	0.146797	4.58215	8.19964	3.55458	3.24001	0.912237	100
P14-1	BM 2019,P4(5)	3-luglio-2019		52.58	1.65	15.21	9.92	0.2	3.36	7.12	3.42	3.92	1.13	98.51		53.3753	1.67496	15.4401	10.07	0.203025	3.41082	7.22769	3.47173	3.97929	1.14709	100
P14-1	BM 2019,P4(5)	3-luglio-2019		52.45	1.64	15.15	9.92	0.22	3.35	7.1	3.41	3.93	1.11	98.28		53.3679	1.6687	15.4151	10.0936	0.22385	3.40863	7.22426	3.46968	3.99878	1.12943	100
P14-1	BM 2019,P4(5)	3-luglio-2019		52.32	1.64	15.17	9.87	0.18	3.36	7.12	3.42	3.91	1.07	98.06		53.3551	1.67245	15.4701	10.0653	0.183561	3.42647	7.26086	3.48766	3.98735	1.09117	100
P14-1	BM 2019,P4(5)	3-luglio-2019		52.33	1.65	15.29	9.81	0.18	3.42	7.11	3.35	3.9	1.12	98.16		53.3109	1.68093	15.5766	9.99389	0.183374	3.48411	7.24328	3.4128	3.97311	1.14099	100
P14-1	BM 2019,P4(5)	3-luglio-2019		52.53	1.62	15.21	9.88	0.2	3.41	7.26	3.34	3.75	1.08	98.28		53.4493	1.64835	15.4762	10.0529	0.2035	3.46968	7.38706	3.39845	3.81563	1.0989	100
P14-1	BM 2019,P4(5)	3-luglio-2019		51.97	1.59	15.31	9.94	0.19	3.54	7.43	3.16	3.68	1.07	97.88		53.0956	1.62444	15.6416	10.1553	0.194115	3.61667	7.59093	3.22844	3.75971	1.09318	100
P14-1	BM 2019,P4(5)	3-luglio-2019		52	1.59	15.44	9.84	0.19	3.57	7.36	3.17	3.65	1.09	97.9		53.1154	1.62411	15.7712	10.0511	0.194076	3.64658	7.51788	3.238	3.72829	1.11338	100
P14-1	BM 2019,P4(5)	3-luglio-2019		51.96	1.59	15.23	9.87	0.2	3.53	7.33	3.22	3.61	1.08	97.62		53.2268	1.62876	15.6013	10.1106	0.204876	3.61606	7.50871	3.2985	3.69801	1.10633	100
P14-1	BM 2019,P4(5)	3-luglio-2019		52.03	1.45	15.88	9	0.17	3.83	7.79	3.31	3.4	1	97.86		53.1678	1.48171	16.2273	9.19681	0.173718	3.91375	7.96035	3.38238	3.47435	1.02187	100
P14-1	BM 2019,P4(5)	3-luglio-2019		52.75	1.58	15.42	9.4	0.19	3.3	6.89	3.16	3.8	1.14	97.63		54.0305	1.61836	15.7943	9.62819	0.194612	3.38011	7.05726	3.23671	3.89225	1.16767	100
P14-1	BM 2019,P4(5)	3-luglio-2019		53.08	1.61	15.33	9.4	0.19	3.35	6.94	3.38	3.77	1.08	98.13		54.0915	1.64068	15.6221	9.57913	0.193621	3.41384	7.07225	3.44441	3.84184	1.10058	100
P21-1	BM 2019,P4(6)	3-luglio-2019		52.6	1.53	15.21	9.57	0.19	3.59	7.42	3.15	4.03	0	97.29		54.0652	1.57262	15.6337	9.83657	0.195292	3.69	7.62668	3.23774	4.14226	0	100
P21-1	BM 2019,P4(6)	3-luglio-2019		52.2	1.54	15.09	9.96	0.19	3.6	7.32	3.23	4.24	0	97.37		53.6099	1.5816	15.4976	10.229	0.195132	3.69724	7.51772	3.31724	4.35452	0	100
P21-1	BM 2019,P4(6)	3-luglio-2019		52.86	1.55	15.11	9.91	0.21	3.45	7.21	3.16	4.23	0	97.69		54.1099	1.58665	15.4673	10.1443	0.214966	3.53158	7.38049	3.23472	4.33002	0	100
P21-1	BM 2019,P4(6)	3-luglio-2019		52.35	1.56	15.16	9.8	0.21	3.53	7.23	3.2	4.32	0	97.36		53.7695	1.6023	15.5711	10.0657	0.215694	3.62572	7.42605	3.28677	4.43714	0	100
P21-1	BM 2019,P4(6)	3-luglio-2019		52.39	1.54	15.04	9.89	0.19	3.54	7.39	3.24	4.28	0	97.5		53.7333	1.57949	15.4256	10.1436	0.194872	3.63077	7.57949	3.32308	4.38974	0	100
P21-1	BM 2019,P4(6)	3-luglio-2019		52.37	1.63	15.03	9.82	0.18	3.42	7.18	3.43	3.93	1.13	98.12		53.3734	1.66123	15.318	10.0082	0.183449	3.48553	7.31757	3.49572	4.0053	1.15165	100
P21-1	BM 2019,P4(6)	3-luglio-2019		52.82	1.6	15.36	9.5	0.19	3.35	7	3.37	4	1.13	98.32		53.7225	1.62734	15.6225	9.66233	0.193247	3.40724	7.11961	3.42758	4.06835	1.14931	100
P21-1	BM 2019,P4(6)	3-luglio-2019		52.23	1.61	15.11	9.97	0.21	3.49	7.34	3.21	3.77	1.14	98.08		53.2524	1.64152	15.4058	10.1652	0.214111	3.55832	7.48369	3.27284	3.8438	1.16232	100
P21-1	BM 2019,P4(6)	3-luglio-2019		51.87	1.62	15.29	9.9	0.21	3.57	7.28	3.28	3.83	1.12	97.97		52.9448	1.65357	15.6068	10.1051	0.214351	3.64397	7.43085	3.34796	3.90936	1.14321	100
P21-1	BM 2019,P4(6)	3-luglio-2019		52.33	1.64	15.29	9.82	0.21	3.57	7.27	3.26	3.77	1.11	98.27		53.2512	1.66887	15.5592	9.99288	0.213697	3.63285	7.39799	3.31739	3.83637	1.12954	100
P21-1	BM 2019,P4(6)	3-luglio-2019		52.47	1.61	15.18	9.69	0.19	3.51	7.14	3.38	3.92	1.11	98.2		53.4318	1.63951	15.4582	9.86762	0.193483	3.57434	7.27088	3.44196	3.99185	1.13035	100
P21-1	BM 2019,P4(6)	3-luglio-2019		52.84	1.6	15.65	9.12	0.18	3.53	7.15	3.2	3.68	1.08	98.03		53.9019	1.63215	15.9645	9.30327	0.183617	3.60094	7.29369	3.26431	3.75395	1.1017	100
P21-1	BM 2019,P4(6)	3-luglio-2019		51.87	1.5	16.43	9.64	0.19	3.39	7.73	3.15	3.35	1.1	98.35		52.7402	1.52517	16.7056	9.80173	0.193188	3.44687	7.85968	3.20285	3.4062	1.11845	100
P21-1	BM 2019,P4(6)	3-luglio-2019		52.6	1.64	15.21	9.71	0.2	3.59	7.56	3.28	3.53	1.12	98.44		53.4336	1.66599	15.451	9.86388	0.203169	3.64689	7.6798	3.33198	3.58594	1.13775	100
P21-1	BM 2019,P4(6)	3-luglio-2019		52.75	1.62	15.35	9.58	0.19	3.67	7.51	3.27	3.56	1.14	98.64		53.4773	1.64234	15.5616	9.71208	0.19262	3.7206	7.61354	3.31509	3.60908	1.15572	100
P21-1	BM 2019,P4(6)	3-luglio-2019		51.63	1.36	16.11	9.03	0.17	4.36	8.53	3.29	3.15	0.97	98.6		52.3631	1.37931	16.3387	9.15822	0.172414	4.42191	8.65112	3.33671	3.19473	0.983773	100
P27-1	BM 2019,P4(8)	3-luglio-2019		51.93	1.7	15.1	9.41	0.19	3.29	6.87	4.15	5.48	1.11	99.23		52.333	1.71319	15.2172	9.48302	0.191474	3.31553	6.92331	4.1822	5.52252	1.11861	100
P27-1	BM 2019,P4(8)	3-luglio-2019		52.43	1.76	15.27	10.46	0.22	3.33	6.65	3.61	4.52	1.16	99.41		52.7412	1.77045	15.3606	10.5221	0.221306	3.34976	6.68947	3.63143	4.54683	1.16688	100
P27-1	BM 2019,P4(8)	3-luglio-2019		52.86	1.73	14.97	10.62	0.2	3.06	6.43	3.06	4.59	0	97.52		54.2043	1.774	15.3507	10.8901	0.205086	3.13782	6.59352	3.13782	4.70673	0	100
P27-1	BM 2019,P4(8)	3-luglio-2019		52.15	1.69	14.9	10.32	0.22	3.27	6.4	3.34	5.07	1.2	98.56		52.9119	1.71469	15.1177	10.4708	0.223214	3.31778	6.49351	3.3888	5.14407	1.21753	100
P27-1	BM 2019,P4(8)	3-luglio-2019		52.28	1.71	15.12	9.87	0.2	3.14	6.67	3.34	5.18	1.18	98.69		52.974	1.7327	15.3207	10.001	0.202655	3.18168	6.75854	3.38433	5.24876	1.19566	100
P27-1	BM 2019,P4(8)	3-luglio-2019		52.63	1.53	16.32	8.79	0.17	3.07	7.47	3.45	4.54	1.04	99.01		53.1562	1.5453	16.4832	8.87789	0.1717	3.1007	7.54469	3.4845	4.5854	1.0504	100
P27-1	BM 2019,P4(8)	3-luglio-2019		52.08	1.66	15.13	9.88	0.19	3.63	7.05	3.2	4.83	1.1	98.75		52.7392	1.68101	15.3215	10.0051	0.192405	3.67595	7.13924	3.24051	4.89114	1.11392	100
P27-1	BM 2019,P4(8)	3-luglio-2019		52.08	1.66	15.12	9.92	0.2	3.64	7.15	3.32	4.76	1.12	98.97		52.622	1.67728	15.2774	10.0232	0.202081	3.67788	7.22441	3.35455	4.80954	1.13166	100
P27-1	BM 2019,P4(8)	3-luglio-2019		51.97	1.68	15.13	9.92	0.19	3.58	7.03	3.25	4.66	1.11	98.52		52.7507	1.70524	15.3573	10.069	0.192854	3.63378	7.13561	3.29882	4.73	1.12667	100
P27-1	BM 2019,P4(8)	3-luglio-2019		51.96	1.7	15.14	10.08	0.2	3.67	7.15	3.34	4.69	1.11	99.04		52.4637	1.71648	15.2868	10.1777	0.201939	3.70557	7.21931	3.37237	4.73546	1.12076	100
P27-1	BM 2019,P4(8)	3-luglio-2019		52.05	1.67	14.95	9.91	0.2	3.54	7.14	3.28	4.76	1.13	98.63		52.773	1.6932	15.1577	10.0477	0.202778	3.58917	7.23918	3.32556	4.82612	1.1457	100
P27-1	BM 2019,P4(8)	3-luglio-2019		52.06	1.67	15.12	10.04	0.2	3.58	7.1	3.39	4.55	1.08	98.79		52.6976	1.69045	15.3052	10.163	0.20245	3.62385	7.18696	3.43152	4.60573	1.09323	100
P27-1	BM 2019,P4(8)	3-luglio-2019		51.99	1.6	15.1	9.93	0.19	3.55	7.24	3.39	4.78	1.1	98.87		52.5842	1.61829	15.2726	10.0435	0.192172	3.59057	7.32275	3.42874	4.83463	1.11257	100
P27-1	BM 2019,P4(8)	3-luglio-2019		51.71	1.68	15.08	9.91	0.19	3.54	7.25	3.37	4.54	1.04	98.31		52.5989	1.70888	15.3392	10.0804	0.193266	3.60085	7.37463	3.42793	4.61804	1.05788	100
P27-1	BM 2019,P4(8)	3-luglio-2019		51.67	1.66	15.11	10.09	0.18	3.62	7.21	3.39	4.53	1.06	98.52		52.4462	1.68494	15.337	10.2416	0.182704	3.67438	7.31831	3.44093	4.59805	1.07592	100
P27-1	BM 2019,P4(8)	3-luglio-2019		51.68	1.69	15.14	9.92	0.21	3.49	7.22	3.43	4.55	1.1	98.43		52.5043	1.71696	15.3815	10.0782	0.21335	3.54567	7.33516	3.48471	4.62257	1.11755	100
P27-1	BM 2019,P4(8)	3-luglio-2019		51.76	1.68	15.18	9.99	0.21	3.58	7.14	3.33	4.52	1.07	98.46		52.5696	1.70628	15.4174	10.1463	0.213285	3.63599	7.25168	3.38208	4.5907	1.08674	100
P30-07	BM 2019,P4(9)	3-luglio-2019		52.79	1.71	14.64	11.38	0.44	3.46	7.59	3.13	4.54	1.3	100.98		52.2777	1.6934	14.4979	11.2696	0.43573	3.42642	7.51634	3.09962	4.49594	1.28738	100
P30-07	BM 2019,P4(9)	3-luglio-2019		54	1.54	14.85	11.31	0.28	3.46	5.99	3.44	4.98	1.11	100.96		53.4865	1.52536	14.7088	11.2025	0.277338	3.4271	5.93304	3.40729	4.93265	1.09945	100
P30-07	BM 2019,P4(9)	3-luglio-2019		52.82	1.67	15.65	12.45	0.46	2.77	4.82	3.21	5.74	1.13	100.72		52.4424	1.65806	15.5381	12.361	0.456712	2.7502	4.78554	3.18705	5.69897	1.12192	100
P30-07	BM 2019,P4(9)	3-luglio-2019		53.19	1.5	15.73	10.3	0.31	3.35	6.9	3.02	4.7	1.14	100.14		53.1156	1.4979	15.708	10.2856	0.309567	3.34532	6.89035	3.01578	4.69343	1.13841	100
P30-07	BM 2019,P4(9)	3-luglio-2019		57.17	1.26	16.53	8.04	0.11	1.89	4.29	2.86	5.65	0.9	98.7		57.923	1.2766	16.7477	8.1459	0.111449	1.91489	4.3465	2.89767	5.72442	0.911854	100
P30-07	BM 2019,P4(9)	3-luglio-2019		52.68	1.73	15.57	13.11	0.25	3.08	5.72	2.97	4.37	1.09	100.57		52.3814	1.72019	15.4818	13.0357	0.248583	3.06254	5.68758	2.95317	4.34523	1.08382	100
P30-07	BM 2019,P4(9)	3-luglio-2019		51.35	1.88	16.24	11.48	0.25	1.87	8.42	3.6	4.06	1.08	100.23		51.2322	1.87569	16.2027	11.4537	0.249426	1.86571	8.40068	3.59174	4.05068	1.07752	100
P30-07	BM 2019,P4(9)	3-luglio-2019		54	1.68	15.29	8.71	0.43	4.03	7.96	2.91	4.23	1.26	100.5		53.7313	1.67164	15.2139	8.66667	0.427861	4.00995	7.9204	2.89552	4.20896	1.25373	100
P30-07	BM 2019,P4(9)	3-luglio-2019		52.85	1.68	15.18	11.19	0.37	3.61	7.2	3.2	4.35	1.11	100.74		52.4618	1.66766	15.0685	11.1078	0.367282	3.58348	7.14711	3.17649	4.31805	1.10185	100
P30-07	BM 2019,P4(9)	3-luglio-2019		53.03	1.71	15.42	10.82	0.46	3.48	6.86	3.55	4.38	1.13	100.84		52.5883	1.69576	15.2916	10.7299	0.456168	3.45101	6.80286	3.52043	4.34351	1.12059	100
P30-07	BM 2019,P4(9)	3-luglio-2019		52.03	1.65	15.37	11.02	0.33	3.39	6.68	3.42	4.77	1.14	99.8		52.1343	1.65331	15.4008	11.0421	0.330661	3.39679	6.69339	3.42685	4.77956	1.14228	100
P30-07	BM 2019,P4(9)	3-luglio-2019		52.41	1.69	15	11.07	0.34	3.44	6.32	3.57	5.26	1.18	100.28		52.2637	1.68528	14.9581	11.0391	0.339051	3.43039	6.30235	3.56003	5.24531	1.17671	100
P30-07	BM 2019,P4(9)	3-luglio-2019		53.04	1.82	14.69	11.73	0.54	3.74	6.26	3.05	5.23	1.15	101.25		52.3852	1.79753	14.5086	11.5852	0.533333	3.69383	6.18272	3.01235	5.16543	1.1358	100
P30-07	BM 2019,P4(9)	3-luglio-2019		53.16	1.71	15.17	11.28	0.4	3.48	6.68	3.39	4.5	1.17	100.94		52.6649	1.69408	15.0287	11.175	0.396275	3.44759	6.61779	3.35843	4.45809	1.1591	100
P30-07	BM 2019,P4(9)	3-luglio-2019		53.15	1.8	15.93	10.29	0.16	1.93	8.21	3.45	4.36	1.23	100.51		52.8803	1.79087	15.8492	10.2378	0.159188	1.92021	8.16834	3.43249	4.33788	1.22376	100
P30-07	BM 2019,P4(9)	3-luglio-2019		53.98	1.64	15.47	11.75	0.21	3.47	6.25	2.92	4.45	1.13	101.27		53.3031	1.61943	15.276	11.6026	0.207366	3.42648	6.17162	2.88338	4.39419	1.11583	100
P30-09	BM 2019,P4(10)	3-luglio-2019		52.77	1.63	15.22	9.22	0.46	3.01	7.23	4.48	5.23	1.09	100.34		52.5912	1.62448	15.1684	9.18876	0.458441	2.9998	7.2055	4.46482	5.21228	1.08631	100
P30-09	BM 2019,P4(10)	3-luglio-2019		51.71	1.63	15.48	11.79	0.34	3.4	6.53	3.45	4.61	1.18	100.12		51.648	1.62805	15.4614	11.7759	0.339592	3.39592	6.52217	3.44586	4.60447	1.17859	100
P30-09	BM 2019,P4(10)	3-luglio-2019		51.53	1.64	15.13	12.74	0.12	3.07	6.22	3.37	4.31	1.12	99.25		51.9194	1.65239	15.2443	12.8363	0.120907	3.0932	6.267	3.39547	4.34257	1.12846	100
P30-09	BM 2019,P4(10)	3-luglio-2019		52.29	1.65	15.41	10.96	0.32	3.61	7.14	3.3	4.71	1.05	100.44		52.0609	1.64277	15.3425	10.912	0.318598	3.59419	7.10872	3.28554	4.68937	1.0454	100
P30-09	BM 2019,P4(10)	3-luglio-2019		52.55	1.63	15.49	10.94	0.41	3.61	7.09	3.31	4.48	1.1	100.61		52.2314	1.62012	15.3961	10.8737	0.407514	3.58811	7.04701	3.28993	4.45284	1.09333	100
P30-09	BM 2019,P4(10)	3-luglio-2019		52.98	1.66	15.4	10.72	0.08	3.43	7.05	3.78	4.05	1.1	100.25		52.8479	1.65586	15.3616	10.6933	0.0798005	3.42145	7.03242	3.77057	4.0399	1.09726	100
P30-09	BM 2019,P4(10)	3-luglio-2019		52.06	1.68	15.33	11.13	0.09	3.71	7.17	3.44	4.2	1.1	99.91		52.1069	1.68151	15.3438	11.14	0.0900811	3.71334	7.17646	3.4431	4.20378	1.10099	100
P44-1	BM 2019,P4(11)	28-agosto-2019		52.93	1.58	15.16	9.86	0.52	3.59	6.97	3.51	4.56	1.06	99.74		53.068	1.58412	15.1995	9.8857	0.521356	3.59936	6.98817	3.51915	4.57189	1.06276	100
P44-1	BM 2019,P4(11)	28-agosto-2019		52.65	1.64	15.28	10.7	0.36	3.68	7.38	3.13	4.01	1.08	99.91		52.6974	1.64148	15.2938	10.7096	0.360324	3.68331	7.38665	3.13282	4.01361	1.08097	100
P44-1	BM 2019,P4(11)	28-agosto-2019		52.19	1.65	15.33	10.81	0.27	3.64	7.28	3.44	4.35	1.04	100		52.19	1.65	15.33	10.81	0.27	3.64	7.28	3.44	4.35	1.04	100
P47-1	BM 2019,P4(12)	28-agosto-2019		52.42	1.69	15.11	11.04	0.52	3.56	7.04	3.38	4.49	1.08	100.33		52.2476	1.68444	15.0603	11.0037	0.51829	3.54829	7.01684	3.36888	4.47523	1.07645	100
P47-1	BM 2019,P4(12)	28-agosto-2019		51.98	1.35	17.35	9.25	0.28	3.01	8.6	3.53	3.2	0.92	99.47		52.257	1.35719	17.4424	9.29929	0.281492	3.02604	8.64582	3.54881	3.21705	0.924902	100
P47-1	BM 2019,P4(12)	28-agosto-2019		52.8	1.65	15.2	11.12	0.36	3.52	7.15	3.39	4.29	1.08	100.56		52.506	1.64081	15.1154	11.0581	0.357995	3.5004	7.11018	3.37112	4.26611	1.07399	100
P47-1	BM 2019,P4(12)	28-agosto-2019		52.83	1.67	15.14	10.8	0.15	3.46	7.03	3.44	4.42	1.09	100.03		52.8142	1.6695	15.1355	10.7968	0.149955	3.45896	7.02789	3.43897	4.41867	1.08967	100
P47-1	BM 2019,P4(12)	28-agosto-2019		52.37	1.66	15.06	11.08	0.33	3.55	7.24	3.33	4.33	1.1	100.05		52.3438	1.65917	15.0525	11.0745	0.329835	3.54823	7.23638	3.32834	4.32784	1.09945	100
P47-1	BM 2019,P4(12)	28-agosto-2019		52.81	1.64	14.99	10.91	0.17	3.5	7.2	3.49	4.22	1.05	99.98		52.8206	1.64033	14.993	10.9122	0.170034	3.5007	7.20144	3.4907	4.22084	1.05021	100
P47-1	BM 2019,P4(12)	28-agosto-2019		52.55	1.66	15.18	10.87	0.06	3.51	7.09	3.38	4.39	1.1	99.79		52.6606	1.66349	15.2119	10.8929	0.0601263	3.51739	7.10492	3.38711	4.39924	1.10231	100
P47-1	BM 2019,P4(12)	28-agosto-2019		52.18	1.65	15.36	10.64	0.36	3.63	7.29	3.33	4.29	1.1	99.83		52.2689	1.65281	15.3862	10.6581	0.360613	3.63618	7.30241	3.33567	4.29731	1.10187	100
P47-1	BM 2019,P4(12)	28-agosto-2019		52.72	1.61	15.46	10.63	0.28	3.38	6.96	3.49	4.64	0.93	100.1		52.6673	1.60839	15.4446	10.6194	0.27972	3.37662	6.95305	3.48651	4.63536	0.929071	100
P47-1	BM 2019,P4(12)	28-agosto-2019		52.23	1.64	15.29	10.9	0.27	3.6	7.31	3.42	4.34	1.09	100.09		52.183	1.63853	15.2763	10.8902	0.269757	3.59676	7.30343	3.41692	4.3361	1.08902	100
BM number identifies the sample in the Petrology collection of the Natural History Museum (London, UK); all analysis are wt%; lp glass refers to the composition of lp glassy groundmass; hp glass refers to the composition of hp glassy groundmass. 25 June 2019: major explosion; 3 July 2019 and 28 August 2019: paroxysmal events.
