# Supplementary material for: Magma recharge and mush rejuvenation drive paroxysmal activity at Stromboli volcano
Source: Nat Commun. 2022 Dec 13;13:7717. doi: 10.1038/s41467-022-35405-z (PMC9746564; doi:10.1038/s41467-022-35405-z)
Supplement: Supplementary file 5 — Supplementary Table 3 [file 41467_2022_35405_MOESM5_ESM.xls]

## Sheet: Sheet1
Supplementary Table 3 - Major oxide concentrations of 2019 clinopyroxene crystals
			Clinopyroxene composition														Cpx cations on the basis of 6 oxygens															Cpx components
Sample	BM number	Eruption	SiO2	TiO2	Al2O3	FeO	MnO	MgO	CaO	Na2O	K2O	Cr2O3	Total		Mg#		Si	Ti	IVAl	VIAl	Altot	Fetot	Fe3+	Fe2+	Mn	Mg	Ca	Na	K	Cr		Di	Hd	En	Fs	Jd	CaTs	CaTiTs	CrCaTs	CaFeTs		DiHd	DiHd	DNa	DNa	DTi	DTi	P	T
Augite																																										measured	predicted	measured	predicted	measured	predicted	MPa	°C
2019-06-25	BM 2019,P4(1)	2019-06-25	51	0.71	2.61	7.97	0.22	15.02	21.41	0.31	0	0.01	99.26		77.0612		1.91038	0.020005	0.0896162	0.0256091	0.115225	0.249669	0.0462154	0.203454	0.00698005	0.838743	0.859291	0.0225143	0	0.000296144		0.622352	0.190435	0.105523	0.0322893	0.0225143	0.00309474	0.0432607	0.000148072	0.0232558		0.812787	0.799541	0.121043	0.121448	0.72033	0.716535	111.726	1161.39
2019-06-25	BM 2019,P4(1)	2019-06-25	50.18	0.88	3.41	8.49	0.2	14.51	21.4	0.3	0	0.07	99.44		75.2878		1.88274	0.0248355	0.117258	0.0335321	0.15079	0.266394	0.0538018	0.212592	0.00635588	0.811589	0.860295	0.0218237	0	0.0020764		0.59486	0.199914	0.105986	0.0356186	0.0218237	0.0117084	0.0527746	0.0010382	0.0279391		0.794773	0.797849	0.117138	0.119632	0.892803	0.891152	93.7148	1160.92
2019-06-25	BM 2019,P4(1)	2019-06-25	50.52	0.86	3.62	8.03	0.2	14.57	21.64	0.31	0	0.09	99.84		76.384		1.88353	0.0241177	0.116473	0.0425916	0.159065	0.250369	0.045402	0.204967	0.00631573	0.809798	0.864448	0.0224087	0	0.00265279		0.6035	0.191294	0.100751	0.0319354	0.0224087	0.0201829	0.0481451	0.0013264	0.0240274		0.794794	0.801106	0.121043	0.121285	0.872512	0.871008	113.06	1162.37
2019-06-25	BM 2019,P4(1)	2019-06-25	50.21	0.9	3.93	7.91	0.19	14.41	21.72	0.34	0	0.1	99.71		76.4564		1.87468	0.025276	0.125323	0.0476134	0.172936	0.246984	0.0488184	0.198166	0.00600862	0.802064	0.868899	0.0246129	0	0.00295181		0.603045	0.190217	0.0972255	0.0306676	0.0246129	0.0230005	0.0511611	0.00147591	0.0258851		0.793261	0.794249	0.132756	0.12749	0.913094	0.912593	182.422	1163.64
2019-06-25	BM 2019,P4(1)	2019-06-25	50.67	0.9	3.38	8.4	0.2	14.4	21.64	0.32	0	0.02	99.93		75.3444		1.89008	0.0252523	0.109924	0.0386699	0.148594	0.262038	0.0433035	0.218734	0.00631893	0.800754	0.864886	0.0231433	0	0.000589808		0.60059	0.201275	0.0977159	0.0327475	0.0231433	0.0155266	0.0471989	0.000294904	0.0219466		0.801865	0.800105	0.124947	0.1233	0.913094	0.906237	134.807	1153.65
2019-06-25	BM 2019,P4(1)	2019-06-25	50.38	0.94	3.77	8.64	0.2	14.34	21.1	0.35	0	0.02	99.74		74.7386		1.8824	0.0264187	0.117599	0.0484184	0.166017	0.269975	0.0411072	0.228868	0.0063295	0.798752	0.844714	0.0253553	0	0.000590795		0.575136	0.198951	0.109456	0.0378632	0.0253553	0.0230631	0.0472677	0.000295397	0.020849		0.774088	0.775962	0.136661	0.129724	0.953676	0.948124	289.705	1160.65
2019-06-25	BM 2019,P4(1)	2019-06-25	51.07	0.75	3.13	9.29	0.28	14.63	20.18	0.31	0	0.03	99.67		73.7343		1.90826	0.0210796	0.091743	0.046096	0.137839	0.290297	0.0250601	0.265237	0.00886164	0.814937	0.807914	0.0224585	0	0.000886227		0.548448	0.201332	0.130003	0.0477234	0.0224585	0.0236376	0.0340527	0.000443113	0.0129731		0.749781	0.761539	0.121043	0.121775	0.760911	0.754734	127.156	1159.7
2019-06-25	BM 2019,P4(1)	2019-06-25	51.29	0.74	2.83	8.61	0.24	14.72	21.36	0.29	0	0.03	100.11		75.294		1.9085	0.0207119	0.0914993	0.0326096	0.124109	0.267928	0.0375053	0.230423	0.00756408	0.816537	0.851597	0.0209221	0	0.000882538		0.597852	0.20171	0.106515	0.0359371	0.0209221	0.0116875	0.0399059	0.000441269	0.0191939		0.799562	0.802294	0.113233	0.117043	0.750766	0.744957	71.6662	1148.28
2019-06-25	BM 2019,P4(1)	2019-06-25	50.45	0.96	3.67	8.74	0.22	14.35	21	0.32	0	0.05	99.76		74.534		1.88492	0.0269794	0.115078	0.0465267	0.161605	0.273086	0.0362968	0.236789	0.00696209	0.799268	0.840668	0.0231808	0	0.00147691		0.570741	0.199977	0.111686	0.0391326	0.0231808	0.0233459	0.0458663	0.000738456	0.0188868		0.770717	0.782001	0.124947	0.123649	0.973967	0.973304	144.506	1155.92
2019-06-25	BM 2019,P4(1)	2019-06-25	51.1	0.8	2.95	8.28	0.23	14.61	21.59	0.31	0	0.04	99.91		75.8767		1.90436	0.0224258	0.0956362	0.0339348	0.129571	0.258057	0.0380707	0.219986	0.00726009	0.811685	0.862094	0.0223995	0	0.00117853		0.60889	0.199029	0.0986618	0.0322497	0.0223995	0.0115353	0.0420504	0.000589266	0.0196246		0.807919	0.804019	0.121043	0.12116	0.811639	0.804595	109.264	1151.44
2019-06-25	BM 2019,P4(1)	2019-06-25	50.76	0.85	3.26	8.29	0.2	14.55	21.59	0.31	0	0.01	99.82		75.7792		1.89403	0.0238569	0.105968	0.0373958	0.143364	0.258688	0.0429909	0.215697	0.00632093	0.809352	0.86316	0.0224272	0	0.000294997		0.604583	0.197961	0.100003	0.0327444	0.0224272	0.0149686	0.0454998	0.000147499	0.0216429		0.802544	0.801994	0.121043	0.121278	0.862366	0.861157	111.592	1151.88
2019-06-25	BM 2019,P4(1)	2019-06-25	50.4	0.95	3.53	8.69	0.21	14.19	21.32	0.32	0	0.04	99.65		74.4299		1.88682	0.0267518	0.113183	0.0425683	0.155751	0.272067	0.0391541	0.232912	0.00665892	0.791936	0.855184	0.0232272	0	0.00118389		0.583104	0.205226	0.101953	0.0358829	0.0232272	0.0193412	0.0469208	0.000591946	0.020169		0.78833	0.793137	0.124947	0.123641	0.963821	0.960509	141.116	1154.79
2019-06-25	BM 2019,P4(1)	2019-06-25	49.98	1.07	3.89	8.82	0.23	13.97	21.25	0.31	0	0.03	99.55		73.8456		1.87486	0.0301916	0.12514	0.04684	0.17198	0.276692	0.0395742	0.237118	0.00730778	0.781227	0.854092	0.0225466	0	0.000889706		0.57126	0.20767	0.102304	0.0371907	0.0225466	0.0242934	0.0504235	0.000444853	0.020232		0.77893	0.793842	0.121043	0.121795	1.08557	1.07851	121.862	1153.81
2019-06-25	BM 2019,P4(1)	2019-06-25	50.32	1	3.77	8.67	0.23	14.08	21.17	0.34	0	0.03	99.61		74.3255		1.88356	0.0281558	0.116443	0.0498743	0.166317	0.271402	0.0340444	0.237358	0.00729208	0.785687	0.849048	0.0246754	0	0.000887794		0.574131	0.203652	0.103087	0.0365663	0.0246754	0.0251989	0.0456219	0.000443897	0.0174661		0.777783	0.784394	0.132756	0.127792	1.01455	1.00886	188.572	1158.88
2019-06-25	BM 2019,P4(1)	2019-06-25	50.47	0.92	3.62	8.58	0.22	14.28	21.33	0.32	0	0.01	99.75		74.791		1.88615	0.0258618	0.113855	0.0455892	0.159444	0.268155	0.0394329	0.228722	0.00696385	0.79557	0.854094	0.0231867	0	0.000295457		0.583899	0.20192	0.103249	0.0357047	0.0231867	0.0224025	0.045726	0.000147729	0.0198642		0.785818	0.792237	0.124947	0.123547	0.933385	0.93176	140.52	1154.87
2019-06-25	BM 2019,P4(1)	2019-06-25	50.85	0.9	3.2	8.25	0.22	14.39	21.67	0.3	0	0.02	99.8		75.6648		1.8976	0.0252631	0.102398	0.0383436	0.140741	0.257469	0.0346439	0.222825	0.0069538	0.800541	0.866456	0.0217061	0	0.000590061		0.60636	0.200283	0.0944771	0.0312062	0.0217061	0.0166375	0.04288	0.00029503	0.017617		0.806643	0.810507	0.117138	0.119212	0.913094	0.911348	86.6238	1149.81
2019-06-25	BM 2019,P4(1)	2019-06-25	50.6	0.9	3.61	8.54	0.21	14.35	21.31	0.32	0	0	99.84		74.9709		1.88817	0.0252616	0.111835	0.0469296	0.158765	0.266504	0.037534	0.22897	0.00663734	0.79827	0.852013	0.0231519	0	0		0.584284	0.199922	0.10452	0.0357634	0.0231519	0.0237777	0.0440286	0	0.018767		0.784206	0.791279	0.124947	0.123461	0.913094	0.904269	139.858	1154.9
2019-06-25	BM 2019,P4(1)	2019-06-25	51.01	0.79	4.07	8.09	0.19	14.13	20.72	0.35	0	0.02	99.37		75.6897		1.90149	0.0221511	0.0985121	0.0802969	0.178809	0.252199	0	0.252199	0.00599897	0.785216	0.827563	0.0252961	0	0.000589414		0.564794	0.185718	0.107954	0.0354977	0.0252961	0.0550008	0.0217557	0.000294707	0.000294707		0.750512	0.775791	0.136661	0.129761	0.801493	0.799411	214.732	1165.24
2019-06-25	BM 2019,P4(1)	2019-06-25	50.83	0.81	3.49	8.3	0.21	14.64	21.27	0.34	0	0.01	99.9		75.8701		1.89283	0.0226886	0.107166	0.0460042	0.15317	0.25848	0.0400385	0.218441	0.00662364	0.812722	0.848659	0.0245481	0	0.000294405		0.591317	0.192883	0.108205	0.0352956	0.0245481	0.0214561	0.042855	0.000147202	0.0201665		0.7842	0.783133	0.132756	0.127383	0.821784	0.819549	182.971	1158.13
2019-06-25	BM 2019,P4(1)	2019-06-25	51.22	0.75	3.06	7.82	0.21	14.88	21.7	0.31	0	0.04	99.99		77.231		1.90319	0.020962	0.0968144	0.0371903	0.134005	0.242999	0.0388583	0.204141	0.00660916	0.824239	0.863922	0.0223332	0	0.00117504		0.619801	0.187697	0.0996823	0.0301873	0.0223332	0.0148571	0.0409786	0.000587522	0.0200167		0.807499	0.804948	0.121043	0.120977	0.760911	0.759537	107.207	1151.31
2019-06-25	BM 2019,P4(1)	2019-06-25	49.95	1.09	3.99	8.94	0.22	13.95	21.12	0.36	0	0.02	99.64		73.5559		1.87249	0.0307355	0.12751	0.0487745	0.176284	0.280271	0.0428374	0.237433	0.00698541	0.779591	0.848303	0.0261658	0	0.000592743		0.564826	0.208122	0.10483	0.0386268	0.0261658	0.0226087	0.0524506	0.000296372	0.0217151		0.772948	0.775357	0.140566	0.131994	1.10586	1.10023	322.345	1164.48
2019-06-25	BM 2019,P4(1)	2019-06-25	50.81	0.87	3.28	8.43	0.22	14.48	21.35	0.28	0	0	99.72		75.3811		1.89711	0.0244339	0.102888	0.0414483	0.144336	0.263225	0.0328413	0.230384	0.00695748	0.805974	0.854112	0.0202698	0	0		0.593218	0.198861	0.103773	0.0347872	0.0202698	0.0211786	0.0408545	0	0.0164206		0.792079	0.807359	0.109329	0.115242	0.882657	0.881129	77.6027	1122.06
2019-06-25	BM 2019,P4(1)	2019-06-25	50.41	0.81	3.26	8.02	0.22	14.63	21.29	0.3	0	0.09	99.03		76.4805		1.89376	0.0228888	0.106238	0.0381013	0.144339	0.251964	0.041537	0.210427	0.0070003	0.819335	0.856954	0.0218513	0	0.00267303		0.603597	0.190777	0.10521	0.0332533	0.0218513	0.01625	0.0449938	0.00133652	0.022105		0.794374	0.799826	0.117138	0.119713	0.821784	0.815376	94.7447	1151.01
2019-06-25	BM 2019,P4(1)	2019-06-25	50.41	0.97	3.56	8.39	0.21	14.3	21.28	0.33	0	0.04	99.49		75.2369		1.88739	0.0273178	0.112609	0.0444825	0.157091	0.262702	0.0362622	0.22644	0.00665962	0.79816	0.85367	0.0239556	0	0.00118402		0.588054	0.198456	0.102563	0.0346128	0.0239556	0.0205269	0.0460409	0.000592008	0.0187231		0.78651	0.790179	0.128852	0.125703	0.984112	0.97949	164.323	1161.62
2019-06-25	BM 2019,P4(1)	2019-06-25	50.61	0.92	3.42	8.56	0.23	14.21	21.51	0.29	0	0.03	99.78		74.7423		1.89136	0.0258616	0.108638	0.0419955	0.150633	0.267527	0.0350457	0.232482	0.00728033	0.791664	0.861295	0.0210128	0	0.000886364		0.590918	0.205123	0.0976709	0.0339041	0.0210128	0.0209827	0.0438276	0.000443182	0.017966		0.796041	0.80877	0.113233	0.117325	0.933385	0.925613	75.7479	1148.76
2019-06-25	BM 2019,P4(1)	2019-06-25	51.05	0.78	2.82	8.24	0.23	14.82	21.15	0.29	0	0.01	99.39		76.2249		1.9097	0.0219479	0.0903031	0.0340265	0.12433	0.257782	0.0331187	0.224663	0.00728755	0.826467	0.84772	0.0210336	0	0.000295748		0.602641	0.193282	0.109154	0.0350085	0.0210336	0.0129929	0.0386551	0.000147874	0.0167072		0.795924	0.800049	0.113233	0.117385	0.791348	0.791216	76.5011	1148.82
2019-06-25	BM 2019,P4(1)	2019-06-25	49.61	1.1	3.91	8.8	0.21	14.05	21.02	0.33	0	0.05	99.08		73.9995		1.87007	0.0311896	0.129933	0.0437761	0.173709	0.277413	0.0464056	0.231007	0.0067049	0.789538	0.848973	0.0241184	0	0.00149008		0.568762	0.204671	0.107923	0.0388363	0.0241184	0.0196577	0.0551375	0.000745042	0.0239479		0.773433	0.781257	0.128852	0.126266	1.116	1.10766	172.941	1160.92
2019-06-25	BM 2019,P4(1)	2019-06-25	49.95	1.02	3.6	8.74	0.23	14.28	21.01	0.3	0	0.04	99.17		74.441		1.8797	0.0288724	0.1203	0.0393661	0.159666	0.275056	0.0438878	0.231168	0.00733105	0.801106	0.847134	0.0218888	0	0.00119005		0.574974	0.202676	0.110355	0.0388999	0.0218888	0.0174773	0.0514113	0.000595026	0.0225389		0.777651	0.789866	0.117138	0.119944	1.03484	1.02991	100.523	1152.27
P30-07	BM 2019,P4(9)	2019-07-03	51.27	0.7	2.69	8.28	0.19	14.99	21.08	0.29	0	0.02	99.51		76.3436		1.91459	0.0196625	0.0854119	0.0329798	0.118392	0.258582	0.0335135	0.225069	0.00600967	0.834492	0.843443	0.020997	0	0.000590466		0.603196	0.191255	0.113367	0.0359451	0.020997	0.0119828	0.0367145	0.000295233	0.017052		0.794451	0.800147	0.113233	0.113083	0.710184	0.704395	57.9007	1156.82
P30-07	BM 2019,P4(9)	2019-07-03	50.11	0.98	3.53	8.67	0.22	14.32	20.93	0.31	0	0.02	99.09		74.6467		1.88538	0.0277351	0.114621	0.0419117	0.156533	0.272803	0.0392587	0.233544	0.00701103	0.803204	0.843755	0.0226143	0	0.000594918		0.575878	0.20062	0.111063	0.0386913	0.0226143	0.0192974	0.0476619	0.000297459	0.0199268		0.776499	0.789737	0.121043	0.119786	0.994258	0.988988	116.954	1152.15
P30-07	BM 2019,P4(9)	2019-07-03	50.99	0.63	2.43	10.61	0.3	14.51	19.08	0.35	0	0.02	98.92		70.9119		1.92672	0.0179062	0.0732813	0.034936	0.108217	0.335278	0.0275772	0.3077	0.00960151	0.817352	0.772476	0.0256418	0	0.00059747		0.514006	0.216883	0.148297	0.0625734	0.0256418	0.00929418	0.0319935	0.000298735	0.0140873		0.730889	0.721075	0.136661	0.134666	0.639166	0.633881	222.745	1162.47
P30-07	BM 2019,P4(9)	2019-07-03	49.82	0.95	3.69	8.54	0.2	14.16	21.14	0.33	0	0.04	98.87		74.7199		1.87963	0.0269602	0.120366	0.0437132	0.164079	0.269453	0.0456788	0.223774	0.00639123	0.796419	0.85457	0.0241396	0	0.00119311		0.582315	0.201689	0.104678	0.0362559	0.0241396	0.0195735	0.0503961	0.000596557	0.023436		0.784004	0.79024	0.128852	0.130011	0.963821	0.957588	162.828	1155.22
P30-07	BM 2019,P4(9)	2019-07-03	50.81	0.68	2.67	11.55	0.33	14.85	18.06	0.31	0	0.03	99.29		69.6225		1.91584	0.0192863	0.0841619	0.0344908	0.118653	0.364206	0.0328673	0.331339	0.0105392	0.834727	0.729626	0.0226631	0	0.0008943		0.470125	0.21106	0.178664	0.0802103	0.0226631	0.0118278	0.0361671	0.00044715	0.0168808		0.681184	0.677862	0.121043	0.126717	0.689893	0.687906	146.72	1159.52
P30-07	BM 2019,P4(9)	2019-07-03	50.67	0.75	2.88	10.51	0.35	14.37	19.66	0.38	0	0.03	99.6		70.9073		1.90564	0.0212169	0.0943553	0.0333005	0.127656	0.33056	0.0454381	0.285121	0.0111492	0.805668	0.792223	0.0277091	0	0.000892		0.520882	0.220922	0.138479	0.0587331	0.0277091	0.00559141	0.0443819	0.000446	0.023165		0.741804	0.727656	0.148375	0.140313	0.760911	0.760497	227.168	1165.98
P30-07	BM 2019,P4(9)	2019-07-03	50.68	0.7	2.59	10.85	0.34	14.76	18.76	0.34	0	0.01	99.03		70.8028		1.91487	0.0198944	0.085128	0.0302067	0.115335	0.342838	0.0397412	0.303097	0.010881	0.831377	0.759467	0.0249074	0	0.000298714		0.500964	0.213141	0.16139	0.0686653	0.0249074	0.00529925	0.0399144	0.000149357	0.02002		0.714104	0.703328	0.132756	0.132761	0.710184	0.705593	206.286	1162.15
P30-07	BM 2019,P4(9)	2019-07-03	50.94	0.72	3.07	11	0.34	14.72	18.41	0.34	0	0.02	99.56		70.4617		1.91144	0.0203219	0.0885607	0.0472071	0.135768	0.345184	0.0248524	0.320331	0.010806	0.823413	0.740165	0.0247359	0	0.000593313		0.477788	0.206564	0.16904	0.0730819	0.0247359	0.0224712	0.0330447	0.000296657	0.0127229		0.684352	0.688292	0.132756	0.132554	0.730475	0.72708	210.488	1164.14
P30-07	BM 2019,P4(9)	2019-07-03	50.58	0.79	3.03	10.62	0.3	14.51	19.08	0.34	0	0.03	99.28		70.8925		1.90532	0.0223845	0.0946766	0.0398442	0.134521	0.334557	0.0340022	0.300555	0.00957186	0.814828	0.77009	0.0248322	0	0.000893437		0.502554	0.212245	0.152772	0.0645208	0.0248322	0.015012	0.0398323	0.000446718	0.0174478		0.714799	0.715959	0.132756	0.132544	0.801493	0.798547	203.832	1161.92
P30-07	BM 2019,P4(9)	2019-07-03	51.13	0.64	2.87	7.47	0.19	15.07	21.7	0.3	0	0.06	99.43		78.2429		1.90804	0.0179647	0.0919611	0.0342654	0.126226	0.233125	0.0417021	0.191423	0.00600551	0.838365	0.867649	0.021706	0	0.00177017		0.63374	0.180764	0.0999762	0.0285166	0.021706	0.0125594	0.0397008	0.000885086	0.0217361		0.814504	0.813665	0.117138	0.122942	0.649311	0.64619	76.8175	1157.28
P30-07	BM 2019,P4(9)	2019-07-03	49.63	1.01	3.88	8.72	0.22	14.15	21.21	0.33	0	0.06	99.21		74.3104		1.86897	0.0286094	0.13103	0.0411756	0.172205	0.274619	0.0549437	0.219675	0.00701723	0.79437	0.855799	0.0240946	0	0.00178633		0.576469	0.204381	0.10636	0.037709	0.0240946	0.017081	0.0569744	0.000893165	0.028365		0.780851	0.787859	0.128852	0.12991	1.02469	1.02065	162.324	1155.34
P30-07	BM 2019,P4(9)	2019-07-03	50.11	0.8	3.78	7.86	0.19	14.52	21.76	0.29	0	0.06	99.37		76.7065		1.87733	0.0225442	0.122672	0.044231	0.166903	0.24626	0.0526405	0.19362	0.00602913	0.810944	0.87347	0.021065	0	0.00177713		0.609914	0.189748	0.0982157	0.0305555	0.021065	0.023166	0.049753	0.000888566	0.0272088		0.799662	0.814731	0.113233	0.121238	0.811639	0.80833	58.8732	1156.64
P30-07	BM 2019,P4(9)	2019-07-03	51.56	0.59	2.52	7.49	0.2	15.38	21.28	0.29	0	0.07	99.38		78.5426		1.92163	0.0165401	0.0783708	0.0323206	0.110691	0.23345	0.0318631	0.201587	0.00631352	0.854519	0.84977	0.0209557	0	0.00206256		0.627738	0.176133	0.110925	0.0311238	0.0209557	0.0113649	0.0335029	0.00103128	0.0169628		0.803871	0.806849	0.113233	0.120899	0.598584	0.593809	57.9812	1156.07
P30-07	BM 2019,P4(9)	2019-07-03	50.52	0.87	3.32	8.52	0.22	14.14	21.23	0.36	0	0.04	99.22		74.7375		1.89744	0.0245783	0.102564	0.0443962	0.14696	0.267608	0.0340383	0.23357	0.00699861	0.791702	0.854333	0.0262152	0	0.00118773		0.589051	0.204316	0.0987277	0.0342443	0.0262152	0.018181	0.0421913	0.000593863	0.017613		0.793366	0.788297	0.140566	0.135716	0.882657	0.876346	221.143	1159.13
P30-07	BM 2019,P4(9)	2019-07-03	50.76	0.67	2.75	10.29	0.28	14.93	19.08	0.31	0	0.03	99.1		72.1169		1.91224	0.0189856	0.0877591	0.0343395	0.122099	0.324185	0.0371977	0.286987	0.00893437	0.838473	0.770145	0.0226428	0	0.0008935		0.515261	0.204709	0.158409	0.0629347	0.0226428	0.0116967	0.0380312	0.00044675	0.0190456		0.71997	0.720999	0.121043	0.126323	0.679748	0.674551	134.109	1156.39
P30-07	BM 2019,P4(9)	2019-07-03	50.68	0.74	3.05	7.84	0.19	14.54	21.57	0.3	0	0.07	98.98		76.7765		1.90355	0.0209069	0.0964475	0.0385684	0.135016	0.246264	0.0358339	0.21043	0.00604459	0.814144	0.868064	0.0218472	0	0.00207864		0.618701	0.191739	0.0954143	0.0295695	0.0218472	0.0167212	0.0398632	0.00103932	0.0189563		0.81044	0.814663	0.117138	0.123369	0.750766	0.74893	82.6069	1157.9
P30-07	BM 2019,P4(9)	2019-07-03	49.86	0.88	3.8	8.84	0.24	14.18	20.96	0.34	0	0.02	99.12		74.0893		1.87787	0.0249302	0.122126	0.0465507	0.168677	0.278434	0.049947	0.228487	0.00765615	0.796158	0.845821	0.0248279	0	0.000595521		0.5691	0.2045	0.110713	0.0397834	0.0248279	0.0217228	0.0502015	0.00029776	0.0252713		0.773599	0.779342	0.132756	0.132021	0.892803	0.884802	186.452	1157.52
P30-07	BM 2019,P4(9)	2019-07-03	50.59	0.8	3.02	8.23	0.21	14.54	21.19	0.31	0	0.02	98.91		75.8997		1.90323	0.0226384	0.0967727	0.0371301	0.133903	0.25893	0.0363828	0.222547	0.00669161	0.815453	0.854142	0.0226118	0	0.000594851		0.602081	0.196118	0.104162	0.0339293	0.0226118	0.0145183	0.0411272	0.000297426	0.0184888		0.798199	0.800814	0.121043	0.125612	0.811639	0.809259	110.977	1150.63
P30-07	BM 2019,P4(9)	2019-07-03	50.15	0.86	3.51	8.83	0.22	14.28	20.66	0.36	0	0.02	98.89		74.2456		1.89047	0.0243852	0.10953	0.0464121	0.155942	0.278366	0.040063	0.238303	0.00702436	0.802483	0.834454	0.0263117	0	0.000596048		0.567514	0.201827	0.114894	0.0408601	0.0263117	0.0201004	0.0447147	0.000298024	0.0203295		0.769341	0.769228	0.140566	0.13619	0.872512	0.865136	230.613	1161.05
P30-07	BM 2019,P4(9)	2019-07-03	50.95	0.76	2.81	8.12	0.22	14.84	21.42	0.31	0	0.05	99.48		76.5139		1.90561	0.0213812	0.0943925	0.0294736	0.123866	0.253981	0.0431582	0.210823	0.00696943	0.827431	0.858384	0.0224801	0	0.00147847		0.613477	0.193475	0.104328	0.0329022	0.0224801	0.00699347	0.0436995	0.000739234	0.0223183		0.806952	0.80316	0.121043	0.125176	0.771057	0.76967	104.377	1159.71
P30-07	BM 2019,P4(9)	2019-07-03	49.84	0.96	3.71	8.74	0.2	14.18	21.15	0.34	0	0.01	99.13		74.3071		1.87717	0.0271974	0.122825	0.0418608	0.164686	0.275292	0.0511008	0.224192	0.00638031	0.79618	0.853513	0.0248286	0	0.000297769		0.578702	0.204733	0.106383	0.037636	0.0248286	0.0170322	0.0528967	0.000148884	0.0256993		0.783435	0.785177	0.132756	0.131941	0.973967	0.96646	183.726	1156.82
P30-07	BM 2019,P4(9)	2019-07-03	50.81	0.66	3.02	7.57	0.18	15.01	21.41	0.28	0	0.08	99.02		77.9472		1.90398	0.0186031	0.0960229	0.0373527	0.133376	0.237227	0.039437	0.19779	0.00571308	0.838497	0.859612	0.0203431	0	0.00237004		0.621765	0.180146	0.106152	0.0307556	0.0203431	0.0170096	0.0395066	0.00118502	0.0209035		0.80191	0.813353	0.109329	0.119177	0.669602	0.66818	62.94	1120.59
P30-07	BM 2019,P4(9)	2019-07-03	50.31	0.87	3.32	8.58	0.22	14.25	21.16	0.3	0	0.04	99.05		74.7513		1.89357	0.0246306	0.106433	0.0408398	0.147272	0.270066	0.0370338	0.233032	0.00701349	0.799558	0.853327	0.0218925	0	0.00119025		0.586719	0.203322	0.103815	0.0359761	0.0218925	0.0189474	0.0437426	0.000595126	0.019112		0.790041	0.801965	0.117138	0.123647	0.882657	0.875929	89.531	1159.42
P30-07	BM 2019,P4(9)	2019-07-03	51.18	0.63	2.65	7.78	0.21	15.02	21.13	0.28	0	0.05	98.93		77.4849		1.91879	0.0177663	0.0812127	0.0358799	0.117093	0.243928	0.0286714	0.215257	0.00666854	0.83947	0.848788	0.0203532	0	0.001482		0.615838	0.183839	0.109248	0.0326125	0.0203532	0.0155267	0.032843	0.000741002	0.0150767		0.799677	0.809538	0.109329	0.119221	0.639166	0.637175	63.8828	1119.77
P30-07	BM 2019,P4(9)	2019-07-03	49.77	0.97	3.85	8.8	0.24	14.13	21.24	0.33	0	0.02	99.35		74.1086		1.87183	0.027441	0.128172	0.0424815	0.170654	0.276781	0.0542776	0.222504	0.0076453	0.792226	0.855906	0.0240635	0	0.000594677		0.575644	0.206669	0.105478	0.037869	0.0240635	0.018418	0.0548771	0.000297338	0.0274361		0.782313	0.788683	0.128852	0.129811	0.984112	0.984018	160.97	1155.16
P30-07	BM 2019,P4(9)	2019-07-03	49.72	0.96	3.69	8.61	0.22	14.15	21.23	0.31	0	0.04	98.93		74.552		1.87642	0.0272521	0.12358	0.0405477	0.164128	0.271743	0.0500181	0.221725	0.00703245	0.796093	0.858464	0.0226834	0	0.00119347		0.582993	0.204152	0.103946	0.0363997	0.0226834	0.0178644	0.0528578	0.000596735	0.0256058		0.787145	0.797485	0.121043	0.125898	0.973967	0.971495	116.274	1151.57
P30-07	BM 2019,P4(9)	2019-07-03	50.23	0.91	3.51	8.41	0.23	14.4	21.18	0.31	0	0.05	99.23		75.3223		1.88619	0.0257036	0.113809	0.0415319	0.155341	0.264104	0.0419559	0.222148	0.00731535	0.806108	0.852161	0.02257	0	0.00148438		0.587291	0.197742	0.106673	0.035917	0.02257	0.0189619	0.0474237	0.00074219	0.0217201		0.785033	0.796172	0.121043	0.125595	0.923239	0.914943	113.178	1151.44
P30-07	BM 2019,P4(9)	2019-07-03	49.87	0.95	3.6	8.61	0.21	14.22	21.2	0.31	0	0.03	99		74.6455		1.87998	0.0269381	0.120021	0.0399251	0.159946	0.271439	0.0479834	0.223456	0.0067053	0.799138	0.856294	0.022658	0	0.000894103		0.583954	0.203249	0.105105	0.0365824	0.022658	0.0172671	0.0513768	0.000447051	0.0244387		0.787203	0.796681	0.121043	0.125826	0.963821	0.961845	115.44	1151.5
P30-07	BM 2019,P4(9)	2019-07-03	50.6	0.75	2.79	10.86	0.31	14.59	18.89	0.33	0	0.01	99.13		70.5436		1.91031	0.0212983	0.0896894	0.0344514	0.124141	0.342878	0.0364983	0.306379	0.00991289	0.82114	0.764115	0.0241554	0	0.000298474		0.499409	0.214564	0.157399	0.067624	0.0241554	0.010296	0.0396967	0.000149237	0.0183984		0.713973	0.710905	0.128852	0.130648	0.760911	0.760593	183.623	1160.45
P30-07	BM 2019,P4(9)	2019-07-03	50.88	0.75	2.87	8.11	0.22	14.69	21.36	0.3	0	0.02	99.2		76.3531		1.90763	0.0211514	0.092367	0.0344527	0.12682	0.254287	0.0368268	0.21746	0.00698643	0.821066	0.858069	0.021808	0	0.00059283		0.610878	0.194389	0.102444	0.0325991	0.021808	0.0126447	0.0398612	0.000296415	0.0187098		0.805267	0.807628	0.117138	0.123296	0.760911	0.758639	82.6547	1148.16
P30-07	BM 2019,P4(9)	2019-07-03	49.51	1.05	4.11	8.95	0.22	14.17	20.69	0.32	0	0.04	99.06		73.8376		1.86611	0.0297689	0.13389	0.0486857	0.182576	0.282113	0.0478598	0.234253	0.00702348	0.796201	0.835561	0.0233852	0	0.00119195		0.554137	0.201232	0.118456	0.0430166	0.0233852	0.0253005	0.0542948	0.000595973	0.0245259		0.755369	0.774806	0.124947	0.128126	1.06528	1.05771	147.498	1155.52
P30-07	BM 2019,P4(9)	2019-07-03	50.92	0.73	2.67	8.15	0.21	14.71	21.13	0.3	0	0.05	98.87		76.2888		1.91463	0.0206466	0.0853671	0.0329549	0.118322	0.256278	0.0315035	0.224774	0.00668808	0.824553	0.851275	0.0218708	0	0.00148635		0.608306	0.194	0.105588	0.0336741	0.0218708	0.011084	0.0371415	0.000743173	0.0164949		0.802306	0.804058	0.117138	0.123495	0.74062	0.737822	85.5357	1148.52
P30-07	BM 2019,P4(9)	2019-07-03	50.37	0.88	3.31	8.44	0.21	14.21	21.24	0.3	0	0.04	99		75.0079		1.89561	0.0249109	0.104387	0.0424252	0.146812	0.265629	0.03284	0.232789	0.00669394	0.797224	0.856457	0.02189	0	0.00119012		0.591388	0.202012	0.100423	0.0343035	0.02189	0.0205352	0.041926	0.000595059	0.0170151		0.7934	0.805867	0.117138	0.123615	0.892803	0.886373	88.547	1149.18
P30-07	BM 2019,P4(9)	2019-07-03	50.05	0.93	3.62	8.29	0.18	14.3	21.27	0.3	0	0.06	99		75.4597		1.88331	0.0263226	0.116695	0.0438446	0.16054	0.260872	0.0403072	0.220565	0.00573686	0.80216	0.857546	0.0218869	0	0.00178493		0.590925	0.196402	0.103465	0.0343879	0.0218869	0.0219577	0.0473687	0.000892463	0.021046		0.787327	0.802959	0.117138	0.123651	0.94353	0.941515	90.0782	1149.59
P30-07	BM 2019,P4(9)	2019-07-03	50.13	0.88	3.4	8.6	0.22	14.27	21.11	0.33	0	0.02	98.96		74.7338		1.88922	0.0249458	0.110776	0.0402399	0.151016	0.271044	0.044161	0.226883	0.00702253	0.801712	0.852407	0.0241128	0	0.000595893		0.585561	0.203097	0.105468	0.0365808	0.0241128	0.0161271	0.0473243	0.000297947	0.0223784		0.788658	0.790197	0.128852	0.129898	0.892803	0.892289	160.728	1154.83
P30-07	BM 2019,P4(9)	2019-07-03	50.96	0.8	3.03	8.12	0.21	14.34	21.2	0.31	0	0.07	99.04		75.8925		1.9119	0.0225764	0.0880983	0.0458804	0.133979	0.25477	0.0175386	0.237231	0.0066733	0.802036	0.852207	0.0225499	0	0.00207628		0.599902	0.195553	0.0985507	0.032125	0.0225499	0.0233305	0.0323839	0.00103814	0.00980746		0.795455	0.805666	0.121043	0.125459	0.811639	0.807704	109.708	1150.66
P30-07	BM 2019,P4(9)	2019-07-03	51.95	0.54	2.44	8.59	0.28	15.7	19.36	0.26	0	0.03	99.15		76.5151		1.93744	0.0151483	0.0625643	0.0446835	0.107248	0.267911	0.00549985	0.262411	0.00884474	0.872871	0.773607	0.0188002	0	0.000884536		0.553459	0.175482	0.156348	0.0495724	0.0188002	0.0258833	0.0183405	0.000442268	0.00319219		0.728941	0.754477	0.10152	0.1077	0.547856	0.545541	95.6834	1155.49
P30-07	BM 2019,P4(9)	2019-07-03	50.54	0.7	2.98	11.02	0.3	14.79	18.38	0.34	0	0.03	99.08		70.5226		1.90743	0.019872	0.0925683	0.0399839	0.132552	0.347817	0.0368246	0.310993	0.00959003	0.832129	0.743246	0.0248794	0	0.000895133		0.481957	0.207005	0.171732	0.0737605	0.0248794	0.0151045	0.0387319	0.000447567	0.0188599		0.688962	0.684961	0.132756	0.132915	0.710184	0.70883	213.31	1164.09
P30-07	BM 2019,P4(9)	2019-07-03	50.61	0.89	3.37	8.43	0.21	14.38	21.42	0.3	0	0.03	99.64		75.2523		1.89245	0.0250327	0.107548	0.040969	0.148517	0.263616	0.0373764	0.22624	0.00665109	0.801597	0.858186	0.0217499	0	0.000886875		0.594064	0.200295	0.10128	0.0341476	0.0217499	0.0192191	0.0441643	0.000443437	0.0191316		0.794359	0.806205	0.117138	0.123212	0.902948	0.894252	83.6021	1148.76
P30-07	BM 2019,P4(9)	2019-07-03	50.28	0.9	3.76	8.37	0.21	14.32	21.46	0.28	0	0.04	99.62		75.3074		1.88081	0.0253234	0.119187	0.0465793	0.165766	0.261838	0.0410851	0.220752	0.00665357	0.79855	0.860109	0.0203075	0	0.00118294		0.588815	0.197973	0.102378	0.0344218	0.0203075	0.0262718	0.0464574	0.00059147	0.021134		0.786788	0.811569	0.109329	0.119182	0.913094	0.906068	65.662	1155.53
P30-07	BM 2019,P4(9)	2019-07-03	50.83	0.85	3.23	8.42	0.22	14.59	21.33	0.3	0	0.06	99.83		75.5432		1.89613	0.0238505	0.103867	0.0381399	0.142006	0.262674	0.0379541	0.22472	0.00695115	0.811358	0.852536	0.0216979	0	0.00176951		0.594077	0.19742	0.106032	0.0352358	0.0216979	0.016442	0.0437123	0.000884754	0.0198618		0.791497	0.802074	0.117138	0.123086	0.862366	0.855507	82.6209	1148.82
P30-07	BM 2019,P4(9)	2019-07-03	50.21	1.03	3.76	8.67	0.23	14.25	21.2	0.29	0	0.02	99.66		74.5539		1.87906	0.0289945	0.120943	0.0448986	0.165842	0.271347	0.0385064	0.23284	0.00729059	0.795011	0.850078	0.0210424	0	0.000591742		0.575633	0.201749	0.10699	0.037498	0.0210424	0.0238562	0.0485436	0.000295871	0.0195491		0.777382	0.801135	0.113233	0.121336	1.04499	1.04218	64.0615	1148.13
P30-07	BM 2019,P4(9)	2019-07-03	50.35	0.94	3.69	8.47	0.21	14.39	21.12	0.3	0	0.03	99.5		75.177		1.88452	0.0264641	0.115483	0.0472905	0.162774	0.265118	0.0361471	0.228971	0.00665741	0.802916	0.846969	0.0217705	0	0.000887717		0.579777	0.196247	0.109082	0.0369228	0.0217705	0.02552	0.0449816	0.000443858	0.0185174		0.776024	0.796309	0.117138	0.123407	0.953676	0.946669	89.2577	1150.09
P30-07	BM 2019,P4(9)	2019-07-03	50.78	0.84	3.23	8.35	0.22	14.69	21.35	0.3	0	0.03	99.79		75.8225		1.89472	0.0235756	0.105276	0.0367642	0.142041	0.260553	0.0421792	0.218374	0.00695282	0.817116	0.853541	0.0217031	0	0.000884967		0.597365	0.195564	0.107256	0.0351133	0.0217031	0.0150611	0.0451076	0.000442483	0.0215321		0.792929	0.801466	0.117138	0.12309	0.852221	0.845069	82.4125	1148.74
P30-07	BM 2019,P4(9)	2019-07-03	49.39	0.91	4.06	9.65	0.26	13.55	20.8	0.41	0	0.01	99.04		71.4532		1.86951	0.0259095	0.130492	0.05063	0.181122	0.305472	0.0578336	0.247639	0.00833579	0.764603	0.843577	0.0300898	0	0.000299255		0.544456	0.223455	0.107119	0.0439635	0.0300898	0.0205402	0.0549759	0.000149627	0.0290664		0.767911	0.759371	0.160089	0.1516	0.923239	0.918882	231.079	1162.67
P30-07	BM 2019,P4(9)	2019-07-03	50.37	0.72	2.84	9.15	0.24	14.83	20.29	0.34	0	0	98.78		74.2876		1.90223	0.0204528	0.097769	0.0286367	0.126406	0.28898	0.053122	0.235858	0.00767693	0.834913	0.821006	0.0248953	0	0		0.568319	0.201932	0.130465	0.0463562	0.0248953	0.00374137	0.0470138	0	0.026561		0.770251	0.758415	0.132756	0.132237	0.730475	0.725441	189.397	1157.91
P30-07	BM 2019,P4(9)	2019-07-03	50.46	0.73	3.19	8.23	0.22	15.04	21.05	0.32	0	0.1	99.34		76.5127		1.89071	0.0205745	0.109294	0.0315782	0.140872	0.257889	0.0568517	0.201037	0.00698208	0.840104	0.845088	0.0232474	0	0.0029623		0.596674	0.188121	0.119061	0.037538	0.0232474	0.0083308	0.0504815	0.00148115	0.029907		0.784795	0.782944	0.124947	0.127502	0.74062	0.735957	134.924	1153.08
P30-07	BM 2019,P4(9)	2019-07-03	49.5	1	3.83	8.64	0.2	14.26	21.22	0.29	0	0.06	99		74.6328		1.86772	0.0283816	0.132275	0.0380436	0.170319	0.272632	0.0568943	0.215738	0.00639179	0.802113	0.857879	0.0212155	0	0.00178983		0.580499	0.201933	0.108436	0.0377206	0.0212155	0.0168281	0.0577237	0.000894914	0.029342		0.782432	0.799758	0.113233	0.121789	1.01455	1.00818	68.6628	1158.22
P30-07	BM 2019,P4(9)	2019-07-03	50.84	0.75	3.22	9.69	0.27	14.65	20.03	0.34	0	0.02	99.81		72.9367		1.90071	0.0210912	0.0992892	0.0425915	0.141881	0.302963	0.0385696	0.264394	0.00854987	0.816501	0.802351	0.0246454	0	0.000591144		0.53813	0.205308	0.136091	0.0519219	0.0246454	0.017946	0.0406716	0.000295572	0.0195804		0.743438	0.746626	0.132756	0.131766	0.760911	0.755776	189.662	1159.32
P30-07	BM 2019,P4(9)	2019-07-03	50.09	0.89	3.79	9.99	0.26	14.23	19.82	0.35	0	0.15	99.57		71.7448		1.88119	0.025142	0.118812	0.0489433	0.167756	0.313764	0.0406169	0.273147	0.00827065	0.796699	0.79755	0.0254857	0	0.00445374		0.515726	0.208462	0.137542	0.0555958	0.0254857	0.0234576	0.0476774	0.00222687	0.0225353		0.724188	0.736638	0.136661	0.13429	0.902948	0.897359	220.235	1162.65
P30-07	BM 2019,P4(9)	2019-07-03	50.13	0.65	4.03	9.16	0.22	14.3	20.73	0.39	0	0.03	99.64		73.5651		1.87809	0.0183173	0.121908	0.0560356	0.177943	0.286993	0.0566777	0.230315	0.00698115	0.798664	0.832131	0.028329	0	0.000888573		0.553241	0.203638	0.12016	0.0442286	0.028329	0.0277066	0.0471004	0.000444286	0.0287831		0.75688	0.754113	0.15228	0.146	0.659457	0.659128	239.205	1156.1
P30-07	BM 2019,P4(9)	2019-07-03	51.63	0.63	2.23	8.88	0.28	15.19	20.4	0.29	0	0.02	99.55		75.3043		1.92864	0.0177019	0.0713566	0.0268208	0.0981774	0.277408	0.0295451	0.247863	0.00885917	0.845894	0.816494	0.0210037	0	0.000590653		0.580993	0.196619	0.129141	0.0437039	0.0210037	0.00581711	0.0327698	0.000295326	0.0150679		0.777612	0.779457	0.113233	0.121224	0.639166	0.634835	62.6569	1148.01
P30-07	BM 2019,P4(9)	2019-07-03	50.58	0.74	3.31	9.31	0.26	14.86	20.25	0.32	0	0.02	99.65		73.9939		1.89303	0.0208324	0.106971	0.0390322	0.146004	0.291396	0.0489032	0.242493	0.00824208	0.829098	0.812038	0.0232207	0	0.000591781		0.55116	0.199191	0.135942	0.0491298	0.0232207	0.0158115	0.0455799	0.00029589	0.0247475		0.750351	0.755707	0.124947	0.127704	0.750766	0.746835	143.742	1155.5
P30-07	BM 2019,P4(9)	2019-07-03	49.77	0.64	4.07	9.15	0.23	14.13	20.82	0.4	0	0.05	99.26		73.3532		1.87382	0.0181247	0.126177	0.0544206	0.180598	0.288097	0.0632179	0.224879	0.00733456	0.79307	0.839875	0.029199	0	0.00148828		0.556228	0.207204	0.115749	0.0431184	0.029199	0.0252216	0.0504778	0.000744138	0.0323531		0.763432	0.756141	0.156184	0.154	0.649311	0.642976	209.887	1157.31
P30-07	BM 2019,P4(9)	2019-07-03	51.61	0.68	2.53	8.36	0.23	14.96	20.95	0.32	0	0.03	99.67		76.1331		1.9234	0.0190622	0.0766029	0.0345222	0.111125	0.260554	0.0261947	0.234359	0.00726019	0.831142	0.836551	0.0231224	0	0.000883912		0.599072	0.193035	0.11329	0.0365046	0.0231224	0.0113999	0.0326015	0.000441956	0.0135393		0.792107	0.78947	0.124947	0.127094	0.689893	0.687509	128.976	1152.28
P30-07	BM 2019,P4(9)	2019-07-03	51.14	0.73	2.74	8.25	0.24	14.81	21.17	0.31	0	0.02	99.41		76.1906		1.91285	0.0205387	0.0871505	0.0336386	0.120789	0.258066	0.0343248	0.223741	0.00760355	0.825817	0.848426	0.0224817	0	0.000591429		0.604505	0.194472	0.10778	0.0346732	0.0224817	0.0111569	0.0379968	0.000295715	0.0174581		0.798977	0.79851	0.121043	0.12524	0.74062	0.738738	106.548	1150.26
P30-07	BM 2019,P4(9)	2019-07-03	50.48	0.77	3.3	10.08	0.29	14.59	19.58	0.35	0	0.02	99.46		72.0683		1.89632	0.0217577	0.103682	0.0424223	0.146104	0.316671	0.0426424	0.274029	0.00922731	0.817063	0.788093	0.0254922	0	0.000593984		0.520057	0.207433	0.145205	0.0579172	0.0254922	0.0169302	0.0433758	0.000296992	0.0216182		0.72749	0.728235	0.136661	0.134279	0.781202	0.775976	219.426	1162.41
P30-07	BM 2019,P4(9)	2019-07-03	50.53	0.73	3.02	8.46	0.2	14.65	20.75	0.3	0	0.02	98.66		75.5315		1.90525	0.0207041	0.0947463	0.0394583	0.134205	0.266766	0.0352154	0.23155	0.00638732	0.823474	0.838291	0.0219317	0	0.000596192		0.587108	0.194748	0.115785	0.0384067	0.0219317	0.0175266	0.0386099	0.000298096	0.0179058		0.781856	0.790324	0.117138	0.123819	0.74062	0.735906	93.054	1150.08
P30-07	BM 2019,P4(9)	2019-07-03	49.57	0.67	2.68	8.25	0.19	14.61	20.78	0.3	0	0.03	97.08		75.9431		1.90267	0.0193441	0.0973323	0.0239049	0.121237	0.264822	0.0561549	0.208667	0.00617707	0.835993	0.8546	0.0223261	0	0.00091037		0.607696	0.196993	0.111816	0.0362468	0.0223261	0.00157883	0.0478767	0.000455185	0.0285326		0.804689	0.795979	0.117138	0.12476	0.679748	0.673379	99.9501	1149.48
P30-07	BM 2019,P4(9)	2019-07-03	50.46	0.61	3.74	8.15	0.2	14.97	20.82	0.33	0	0.02	99.3		76.6043		1.8875	0.0171632	0.1125	0.0523804	0.16488	0.254949	0.0491347	0.205814	0.00633658	0.834776	0.834437	0.0239332	0	0.000591456		0.58162	0.182048	0.124165	0.0388637	0.0239332	0.0284472	0.0420263	0.000295728	0.0248631		0.763668	0.772394	0.128852	0.129598	0.618875	0.616125	162.189	1156.2
P30-07	BM 2019,P4(9)	2019-07-03	50.34	0.75	3.64	8.51	0.21	14.29	20.91	0.28	0	0.03	98.96		74.9583		1.89305	0.0212148	0.106951	0.0543765	0.161327	0.26763	0.0296677	0.237962	0.00668888	0.801105	0.842512	0.0204152	0	0.000891913		0.574788	0.196822	0.110667	0.0378953	0.0204152	0.0339613	0.0364946	0.000445957	0.0152798		0.77161	0.800586	0.109329	0.119597	0.760911	0.758483	63.6044	1156.88
P30-07	BM 2019,P4(9)	2019-07-03	50.37	0.77	3.05	10.64	0.27	14.36	19.12	0.32	0	0	98.9		70.6386		1.9053	0.0219084	0.0947026	0.0412688	0.135971	0.33658	0.0330856	0.303495	0.00865047	0.809755	0.774911	0.0234686	0	0		0.503849	0.214811	0.149921	0.0639171	0.0234686	0.0178002	0.0384512	0	0.0165428		0.71866	0.724778	0.124947	0.12867	0.781202	0.778602	160.894	1158.48
P30-07	BM 2019,P4(9)	2019-07-03	50.67	0.72	2.82	10.67	0.33	14.8	18.81	0.37	0	0.01	99.2		71.2029		1.90968	0.0204114	0.0903159	0.0349454	0.125261	0.336303	0.0412868	0.295016	0.0105344	0.831536	0.759578	0.0270371	0	0.000297964		0.501245	0.209072	0.161428	0.0673325	0.0270371	0.00790829	0.0412038	0.000148982	0.0207924		0.710317	0.697073	0.14447	0.138749	0.730475	0.729643	228.487	1157.04
P10-5	BM 2019,P4(4)	2019-07-03	49.72	0.68	2.85	10.49	0.29	14.78	19.07	0.35	0	0.01	98.24		71.523		1.89606	0.0195056	0.103942	0.0241505	0.128092	0.334543	0.0663567	0.268186	0.00936707	0.84024	0.779192	0.0258783	0	0.00030149		0.515909	0.211161	0.158842	0.0650142	0.0241505	0	0.0519708	0.000150745	0.0333291		0.72707	0.713663	0.136661	0.130519	0.689893	0.68574	179.515	1159.43
P10-5	BM 2019,P4(4)	2019-07-03	49.07	0.77	3.41	10.55	0.29	14.28	19.1	0.33	0	0.02	97.82		70.6989		1.88138	0.0222065	0.118623	0.0354662	0.154089	0.338274	0.0626686	0.275605	0.00941766	0.8162	0.784633	0.0245313	0	0.000606237		0.504598	0.214953	0.152499	0.0649627	0.0245313	0.0109349	0.0538439	0.000303118	0.0316374		0.719551	0.717477	0.128852	0.131656	0.781202	0.775117	193.352	1160.88
P10-5	BM 2019,P4(4)	2019-07-03	50.86	0.7	2.87	9.69	0.3	15.09	19.64	0.31	0	0.09	99.55		73.5169		1.90545	0.0197265	0.0945455	0.0321791	0.126725	0.3036	0.0427658	0.260834	0.00951982	0.842791	0.788382	0.0225181	0	0.00266574		0.53586	0.199086	0.149995	0.0557274	0.0225181	0.00966105	0.0424422	0.00133287	0.0227157		0.734946	0.738242	0.121043	0.125846	0.710184	0.705169	125.62	1154.95
P10-5	BM 2019,P4(4)	2019-07-03	50.11	0.73	3.77	9.5	0.25	14.41	20.59	0.35	0	0.02	99.73		73.0015		1.87859	0.0205854	0.121411	0.0451623	0.166573	0.297843	0.0599254	0.237917	0.00793839	0.805341	0.82706	0.0254403	0	0.000592775		0.548091	0.208106	0.125748	0.0477455	0.0254403	0.019722	0.0508445	0.000296388	0.0302591		0.756197	0.757244	0.136661	0.133879	0.74062	0.740333	209.433	1160.13
P10-5	BM 2019,P4(4)	2019-07-03	50.49	0.75	2.87	11.52	0.34	14.8	18.8	0.35	0	0.01	99.93		69.6061		1.89739	0.0212002	0.102615	0.0244978	0.127113	0.362042	0.0609209	0.301121	0.0108222	0.829126	0.756974	0.0255015	0	0.0002971		0.486663	0.218856	0.167499	0.0753255	0.0244978	0	0.0513074	0.00014855	0.030609		0.705518	0.690967	0.136661	0.131688	0.760911	0.754641	196.643	1161.9
P10-5	BM 2019,P4(4)	2019-07-03	50.14	0.86	3.01	11.04	0.31	14.42	19.33	0.34	0	0.04	99.49		69.9551		1.89237	0.0244146	0.10763	0.026259	0.133889	0.348455	0.0562281	0.292227	0.00990988	0.811326	0.781676	0.0248799	0	0.00119353		0.50397	0.222605	0.150241	0.066362	0.0248799	0.00137918	0.0531254	0.000596766	0.0287108		0.726574	0.717896	0.132756	0.132572	0.872512	0.8705	201.676	1161.12
P10-5	BM 2019,P4(4)	2019-07-03	49.44	0.78	2.87	11.19	0.34	14.54	18.51	0.35	0	0.03	98.05		69.8455		1.89357	0.0224712	0.106429	0.0231223	0.129551	0.358417	0.0634465	0.294971	0.0110298	0.830187	0.759596	0.0259907	0	0.0009084		0.488525	0.217402	0.167014	0.0743243	0.0231223	0	0.0532145	0.0004542	0.0321775		0.705927	0.697465	0.136661	0.127802	0.791348	0.784784	153.799	1158.65
P10-5	BM 2019,P4(4)	2019-07-03	49.69	0.88	3.55	8.87	0.22	14.42	21.18	0.31	0	0.03	99.15		74.3456		1.87379	0.0249612	0.126205	0.03157	0.157775	0.279726	0.0664836	0.213242	0.00702685	0.810638	0.85576	0.0226653	0	0.00089439		0.581914	0.205845	0.111767	0.039536	0.0226653	0.00890467	0.0586502	0.000447195	0.033689		0.787758	0.789854	0.121043	0.125842	0.892803	0.889513	115.524	1151.48
P10-5	BM 2019,P4(4)	2019-07-03	49.59	0.84	3.39	10.05	0.26	14.3	20.21	0.38	0	0.02	99.04		71.7229		1.8781	0.0239295	0.121896	0.0294191	0.151315	0.318308	0.0719223	0.246386	0.00834034	0.807365	0.820097	0.0279033	0	0.000598836		0.539726	0.218365	0.130851	0.0529403	0.0279033	0.00151576	0.0601901	0.000299418	0.0362606		0.758091	0.740377	0.148375	0.140698	0.852221	0.848675	237.552	1165.16
P10-5	BM 2019,P4(4)	2019-07-03	50.82	0.67	2.64	8.18	0.23	15.11	20.88	0.3	0	0.03	98.86		76.7051		1.91083	0.0189492	0.0891685	0.0278214	0.11699	0.257215	0.0444272	0.212788	0.00732488	0.846956	0.841185	0.0218704	0	0.000891788		0.604399	0.18878	0.118487	0.0370087	0.0218704	0.00595105	0.0416087	0.000445894	0.0226595		0.793179	0.791113	0.117138	0.123561	0.679748	0.676533	87.9506	1149.14
P10-5	BM 2019,P4(4)	2019-07-03	49.96	0.86	3.58	9.26	0.24	14.14	20.94	0.38	0	0	99.36		73.1329		1.88086	0.0243535	0.119141	0.0397036	0.158845	0.291542	0.058468	0.233074	0.00765297	0.793582	0.844663	0.0277373	0	0		0.565794	0.213315	0.111115	0.0418923	0.0277373	0.0119663	0.0535875	0	0.029234		0.779109	0.767281	0.148375	0.140049	0.872512	0.868564	217.038	1163.29
P10-5	BM 2019,P4(4)	2019-07-03	50.69	0.77	2.86	8.36	0.22	14.74	21.64	0.3	0	0.01	99.59		75.8629		1.89809	0.0216877	0.101912	0.0243046	0.126217	0.261792	0.0557163	0.206076	0.00697753	0.822811	0.868209	0.0217802	0	0.000296037		0.614966	0.200877	0.101293	0.0330871	0.0217802	0.00252433	0.0496939	0.000148019	0.0280062		0.815843	0.809599	0.117138	0.123141	0.781202	0.776929	78.9577	1127.37
P10-5	BM 2019,P4(4)	2019-07-03	50.1	0.93	3.45	8.65	0.21	14.56	21.3	0.32	0	0.04	99.56		75.0033		1.87881	0.0262335	0.121192	0.0312906	0.152483	0.271279	0.0595156	0.211764	0.00667036	0.813982	0.855849	0.0232671	0	0.00118592		0.58939	0.201259	0.10981	0.0374966	0.0232671	0.00802349	0.0565843	0.000592962	0.0303508		0.790649	0.790433	0.124947	0.127512	0.94353	0.940908	133.949	1152.72
P30-09	BM 2019,P4(10)	2019-07-03	50.19	0.96	3.65	8.62	0.21	14.1	21.73	0.32	0	0.04	99.82		74.4627		1.87833	0.0270243	0.121675	0.039317	0.160992	0.269784	0.050345	0.219439	0.00665669	0.78665	0.871338	0.0232194	0	0.00118349		0.593348	0.208512	0.0941879	0.0330991	0.0232194	0.0160976	0.0527885	0.000591747	0.0257642		0.80186	0.805589	0.124947	0.127291	0.973967	0.964296	129.421	1151.83
P30-09	BM 2019,P4(10)	2019-07-03	51.11	0.77	2.89	8.46	0.22	14.75	21.41	0.31	0	0.01	99.93		75.657		1.90484	0.021586	0.0951586	0.0317841	0.126943	0.263681	0.0423084	0.221373	0.00694482	0.819509	0.854954	0.0224007	0	0.000294649		0.603306	0.19923	0.105491	0.0348362	0.0224007	0.0093834	0.0428876	0.000147325	0.0213015		0.802536	0.800832	0.121043	0.124986	0.781202	0.773587	102.961	1149.81
P30-09	BM 2019,P4(10)	2019-07-03	50.74	0.85	3.25	8.47	0.22	14.51	21.53	0.31	0	0.03	99.91		75.3316		1.89317	0.0238555	0.106827	0.0360883	0.142916	0.264289	0.0445691	0.21972	0.0069526	0.807078	0.86071	0.0224258	0	0.000884939		0.598784	0.201238	0.101545	0.0341272	0.0224258	0.0136624	0.0465825	0.00044247	0.022727		0.800023	0.803557	0.121043	0.125075	0.862366	0.860812	104.449	1150.05
P30-09	BM 2019,P4(10)	2019-07-03	50.17	0.91	3.46	8.58	0.22	14.24	21.57	0.34	0	0.02	99.51		74.7381		1.88278	0.0256878	0.117219	0.0358153	0.153034	0.269277	0.0541737	0.215103	0.006993	0.796662	0.867319	0.024739	0	0.000593387		0.596142	0.206733	0.0976638	0.0338683	0.024739	0.0110763	0.0530713	0.000296694	0.0273835		0.802875	0.796392	0.132756	0.131533	0.923239	0.923057	175.738	1155.26
P30-09	BM 2019,P4(10)	2019-07-03	50.31	0.93	3.57	8.96	0.22	14.14	21.44	0.35	0	0.01	99.93		73.775		1.88178	0.0261653	0.118224	0.0391516	0.157376	0.280271	0.0518286	0.228442	0.00696982	0.788445	0.859234	0.0253822	0	0.00029571		0.58131	0.211779	0.101013	0.0368003	0.0253822	0.0137695	0.0522275	0.000147855	0.0260622		0.793089	0.78839	0.136661	0.133404	0.94353	0.941225	197.337	1157.36
P30-09	BM 2019,P4(10)	2019-07-03	51.06	0.74	3.05	8.24	0.21	14.8	21.42	0.35	0	0.01	99.88		76.2004		1.90216	0.0207361	0.0978409	0.0360721	0.133913	0.256714	0.0452823	0.211432	0.00662629	0.821933	0.854985	0.0252802	0	0.000294523		0.606276	0.194246	0.105319	0.0337433	0.0252802	0.0107919	0.0435245	0.000147261	0.0227884		0.800522	0.788918	0.136661	0.13306	0.750766	0.747416	192.335	1156.62
P44-1	BM 2019,P4(11)	2019-08-28	50.78	0.68	2.52	11.47	0.32	14.89	18.12	0.32	0	0	99.1		69.826		1.91835	0.019323	0.0816461	0.0305541	0.1122	0.362373	0.0358847	0.326488	0.0102393	0.83857	0.733445	0.0234387	0	0		0.477078	0.211986	0.177201	0.078738	0.0234387	0.0071154	0.0372653	0	0.0179424		0.689064	0.686668	0.124947	0.126288	0.689893	0.687844	149.573	1155.75
P44-1	BM 2019,P4(11)	2019-08-28	50.52	0.78	3.52	9.39	0.28	14.38	20.52	0.33	0	0.06	99.78		73.1896		1.89048	0.0219549	0.109525	0.0457163	0.155241	0.293852	0.0420662	0.251786	0.00887464	0.802186	0.822731	0.0239425	0	0.00177505		0.54901	0.207184	0.123366	0.0465557	0.0239425	0.0217739	0.0438756	0.000887527	0.0219206		0.756195	0.774963	0.128852	0.127116	0.791348	0.789249	145.059	1151.76
P44-1	BM 2019,P4(11)	2019-08-28	50.34	0.89	3.56	9.99	0.31	14.02	20.16	0.38	0	0.01	99.66		71.4424		1.88998	0.0251342	0.110015	0.0475107	0.157526	0.313665	0.0396009	0.274064	0.00985807	0.784696	0.810977	0.0276615	0	0.000296823		0.528147	0.21775	0.124785	0.0514477	0.0276615	0.0198492	0.045083	0.000148412	0.0199488		0.745897	0.754275	0.148375	0.137521	0.902948	0.897652	254.857	1160.58
P44-1	BM 2019,P4(11)	2019-08-28	50.77	0.71	2.91	11.54	0.3	14.79	18.26	0.32	0	0.02	99.62		69.5551		1.90859	0.0200768	0.0914073	0.0375233	0.128931	0.362801	0.03646	0.32634	0.0095524	0.828863	0.735495	0.023324	0	0.000594413		0.470866	0.211529	0.175703	0.0789315	0.023324	0.0141993	0.038604	0.000297207	0.0185272		0.682395	0.687648	0.124947	0.126025	0.72033	0.717318	148.07	1156.02
P44-1	BM 2019,P4(11)	2019-08-28	50.44	0.78	3.1	8.63	0.21	14.62	21.23	0.32	0	0	99.33		75.1236		1.89409	0.0220318	0.105907	0.0312902	0.137197	0.271015	0.0538512	0.217164	0.0066793	0.818431	0.85418	0.0232983	0	0		0.595259	0.201972	0.109093	0.0370152	0.0232983	0.00799199	0.0489574	0	0.0269256		0.797231	0.801494	0.124947	0.124987	0.791348	0.788983	113.656	1157.34
P44-1	BM 2019,P4(11)	2019-08-28	51.17	0.67	2.56	8.4	0.19	14.86	21.4	0.3	0	0.02	99.57		75.9239		1.91342	0.0188452	0.0865758	0.0262459	0.112822	0.262682	0.0437985	0.218884	0.00601776	0.828368	0.857399	0.0217502	0	0.00059126		0.612793	0.198774	0.105515	0.0342263	0.0217502	0.00449569	0.04104	0.00029563	0.0221949		0.811567	0.81535	0.117138	0.120551	0.679748	0.67363	59.6981	1127.59
P44-1	BM 2019,P4(11)	2019-08-28	50.36	0.88	3.44	8.41	0.21	14.32	21.53	0.31	0	0.06	99.52		75.2186		1.88704	0.0248031	0.112964	0.0389541	0.151918	0.26354	0.0451481	0.218392	0.00666498	0.799919	0.864394	0.0225218	0	0.00177745		0.597109	0.201698	0.0989139	0.0334122	0.0225218	0.0164323	0.0482659	0.000888727	0.0234628		0.798807	0.814918	0.121043	0.122806	0.892803	0.890191	88.4647	1155.37
P44-1	BM 2019,P4(11)	2019-08-28	50.21	0.82	3.54	9.78	0.29	14.12	20.36	0.36	0	0.09	99.57		72.0174		1.88693	0.0231797	0.113073	0.0437192	0.156792	0.307369	0.0465516	0.260817	0.00923098	0.791058	0.819815	0.026231	0	0.00267399		0.537912	0.215285	0.123276	0.0493381	0.026231	0.0174882	0.0477925	0.001337	0.0246128		0.753197	0.763308	0.140566	0.133505	0.83193	0.83182	213.287	1157.06
P44-1	BM 2019,P4(11)	2019-08-28	50.55	0.75	2.96	10.63	0.31	14.54	19.48	0.34	0	0	99.56		70.9157		1.90168	0.021223	0.0983214	0.0329181	0.13124	0.33443	0.0477568	0.286673	0.00987786	0.815434	0.785196	0.0247994	0	0		0.514665	0.217311	0.146912	0.062032	0.0247994	0.00811861	0.0451014	0	0.0238784		0.731976	0.734264	0.132756	0.129717	0.760911	0.759651	178.053	1155.53
P47-1A	BM 2019,P4(12)	2019-08-28	51.03	0.76	2.79	8.17	0.21	14.87	21.65	0.29	0	0.02	99.79		76.4398		1.90392	0.0213288	0.0960786	0.0266044	0.122683	0.254919	0.0472049	0.207714	0.00663633	0.827071	0.865475	0.0209782	0	0.000589937		0.618676	0.195652	0.101677	0.0321545	0.0209782	0.00562618	0.0452262	0.000294969	0.0238974		0.814328	0.823803	0.113233	0.118365	0.771057	0.768564	62.7359	1150.42
P47-1A	BM 2019,P4(12)	2019-08-28	50.16	0.98	3.55	8.51	0.22	14.31	21.79	0.32	0	0.04	99.88		74.9845		1.87618	0.0275723	0.123817	0.0326789	0.156496	0.266197	0.0580174	0.20818	0.00696988	0.797932	0.873269	0.0232068	0	0.00118285		0.600467	0.205566	0.0961363	0.0329117	0.0232068	0.00947212	0.0571724	0.000591426	0.0296001		0.806033	0.814799	0.124947	0.124664	0.994258	0.99404	108.422	1156.52
P47-1A	BM 2019,P4(12)	2019-08-28	50.21	1.01	3.67	8.66	0.23	14.25	21.5	0.3	0	0.06	99.89		74.5758		1.87694	0.0283995	0.123062	0.0386273	0.16169	0.270728	0.0476064	0.223122	0.00728237	0.794114	0.861135	0.0217434	0	0.00177322		0.58535	0.204925	0.101685	0.0355988	0.0217434	0.0168839	0.0530893	0.000886612	0.0246898		0.790275	0.814207	0.117138	0.120688	1.02469	1.02056	65.111	1154.02
P47-1A	BM 2019,P4(12)	2019-08-28	49.98	0.86	3.43	10.42	0.29	14.34	19.89	0.35	0	0	99.56		71.0414		1.88242	0.024364	0.117577	0.034678	0.152255	0.328205	0.0597296	0.268475	0.00925133	0.805153	0.802655	0.0255585	0	0		0.520961	0.218345	0.138837	0.0581892	0.0255585	0.00911948	0.0542288	0	0.0298648		0.739307	0.74327	0.136661	0.131765	0.872512	0.870441	198.155	1156.65
P47-1A	BM 2019,P4(12)	2019-08-28	49.9	0.86	3.54	10.45	0.29	14.5	19.91	0.38	0	0.04	99.87		71.2102		1.87475	0.0243036	0.125251	0.0314976	0.156748	0.328333	0.0716383	0.256695	0.00922839	0.812118	0.80147	0.0276805	0	0.00118811		0.520142	0.2162	0.142729	0.0593261	0.0276805	0.00381712	0.0607168	0.000594053	0.0364132		0.736342	0.730935	0.148375	0.142	0.872512	0.866731	258.233	1151.34
P47-1A	BM 2019,P4(12)	2019-08-28	50.37	0.8	3.23	10.55	0.3	14.73	19.56	0.35	0	0.05	99.94		71.3375		1.88833	0.0225593	0.111665	0.0310485	0.142714	0.330762	0.0594567	0.271305	0.00952606	0.823224	0.785686	0.0254403	0	0.00148194		0.513888	0.21242	0.151298	0.0625407	0.0254403	0.00560816	0.0530287	0.000740968	0.0304693		0.726308	0.726575	0.136661	0.131554	0.811639	0.810807	198.616	1157.38
P47-1A	BM 2019,P4(12)	2019-08-28	49.7	0.98	4.01	9.33	0.23	13.78	21.37	0.34	0	0.03	99.77		72.4731		1.86648	0.0276837	0.133516	0.0439719	0.177488	0.293026	0.058043	0.234983	0.00731612	0.771482	0.859895	0.0247568	0	0.000890721		0.563652	0.219432	0.101282	0.0394296	0.0247568	0.0192151	0.0571505	0.00044536	0.0294669		0.783084	0.797015	0.132756	0.12916	0.994258	0.989233	162.08	1151.68
P47-1A	BM 2019,P4(12)	2019-08-28	50.8	0.72	2.53	11.2	0.31	15.14	18.54	0.33	0	0	99.57		70.6718		1.9105	0.0203678	0.0895031	0.0226368	0.11214	0.352255	0.0501934	0.302061	0.00987483	0.848823	0.747077	0.0240627	0	0		0.492299	0.210027	0.174801	0.0745746	0.0226368	0	0.0447516	0	0.0250967		0.702326	0.698305	0.128852	0.123909	0.730475	0.730288	119.82	1152.75
P47-1A	BM 2019,P4(12)	2019-08-28	49.9	0.9	3.69	10.06	0.28	13.98	20.6	0.36	0	0	99.77		71.2413		1.87606	0.0254518	0.123935	0.0395696	0.163505	0.316302	0.0597038	0.256598	0.00891642	0.783543	0.829827	0.026242	0	0		0.537925	0.223271	0.119659	0.0496657	0.026242	0.0133276	0.0553038	0	0.0298519		0.761196	0.766938	0.140566	0.133465	0.913094	0.912247	211.275	1156.5
P47-1A	BM 2019,P4(12)	2019-08-28	49.97	0.9	3.57	10.61	0.32	13.79	19.86	0.37	0	0	99.39		69.8511		1.88632	0.0255551	0.113683	0.0451464	0.158829	0.334948	0.0445066	0.290441	0.0102315	0.776029	0.803263	0.0270803	0	0		0.510374	0.227015	0.129287	0.0575071	0.0270803	0.0180661	0.0478084	0	0.0222533		0.737389	0.746449	0.14447	0.14	0.913094	0.911893	241.613	1160.03
P47-1A	BM 2019,P4(12)	2019-08-28	50.17	0.88	3.67	9.86	0.26	14	20.4	0.36	0	0.03	99.63		71.6799		1.88455	0.0248642	0.115455	0.04702	0.162475	0.309739	0.044034	0.265705	0.0082722	0.783969	0.821043	0.0262188	0	0.000890915		0.535321	0.217149	0.121382	0.0492375	0.0262188	0.0208013	0.0473266	0.000445458	0.0224624		0.752469	0.764857	0.140566	0.133478	0.892803	0.886693	213.155	1157.09
P47-1A	BM 2019,P4(12)	2019-08-28	49.85	0.89	4.16	9.1	0.27	13.39	21.6	0.38	0	0.08	99.72		72.3983		1.87171	0.0251359	0.128286	0.0558014	0.184088	0.28574	0.0475018	0.238239	0.00858664	0.749486	0.868963	0.0276634	0	0.00237474		0.566928	0.222636	0.0881963	0.0346352	0.0276634	0.028138	0.0500741	0.00118737	0.0249383		0.789563	0.797798	0.148375	0.1428	0.902948	0.897178	242.294	1157.4
P47-1A	BM 2019,P4(12)	2019-08-28	50.83	0.77	2.6	10.32	0.39	14.63	19.71	0.36	0	0	99.61		71.6479		1.91027	0.0217668	0.0897302	0.0254307	0.115161	0.324347	0.0469974	0.27735	0.0124144	0.819648	0.79366	0.0262316	0	0		0.530736	0.218059	0.140057	0.0575438	0.0254307	0	0.0448651	0	0.0234987		0.748795	0.744443	0.140566	0.131325	0.781202	0.780332	191.652	1155.66
P47-1A	BM 2019,P4(12)	2019-08-28	50.25	0.8	3.07	10.48	0.33	14.61	19.35	0.35	0	0.03	99.27		71.3063		1.89548	0.0226988	0.104515	0.0319683	0.136483	0.330599	0.051852	0.278747	0.0105435	0.821567	0.782057	0.0255976	0	0.00089466		0.513107	0.21306	0.150505	0.0624947	0.0255976	0.00637069	0.0490722	0.00044733	0.0263733		0.726167	0.726784	0.136661	0.131993	0.811639	0.808435	203.223	1157.74
P47-1A	BM 2019,P4(12)	2019-08-28	49.78	0.83	3.03	10.35	0.32	14.16	19.52	0.36	0	0	98.35		70.9201		1.8968	0.0237889	0.103196	0.0328758	0.136072	0.32981	0.049338	0.280472	0.0103277	0.80434	0.796931	0.0265961	0	0		0.521614	0.220579	0.137734	0.0582446	0.0265961	0.00627978	0.0484579	0	0.024669		0.742193	0.74081	0.140566	0.134615	0.842075	0.834514	226.777	1158.66
P47-1A	BM 2019,P4(12)	2019-08-28	50.8	0.83	3.31	10.52	0.34	14.39	19.6	0.36	0	0.02	100.17		70.9164		1.89775	0.0233229	0.10225	0.0434836	0.145734	0.32866	0.0376051	0.291055	0.0107582	0.801391	0.784521	0.026075	0	0.000590688		0.508871	0.215525	0.142482	0.0603461	0.026075	0.0174086	0.0424208	0.000295344	0.0190979		0.724396	0.734256	0.140566	0.133336	0.842075	0.84117	217.456	1158.91
P47-1A	BM 2019,P4(12)	2019-08-28	51.13	0.69	2.42	10.99	0.34	14.53	18.85	0.31	0	0	99.26		70.2096		1.92685	0.0195592	0.0731502	0.034334	0.107484	0.346358	0.0223485	0.32401	0.0108527	0.816293	0.761126	0.0226507	0	0		0.499936	0.218773	0.154404	0.0675674	0.0226507	0.0116833	0.0307334	0	0.0111742		0.718709	0.728455	0.121043	0.123808	0.700039	0.698358	115.299	1151.51
P47-1D	BM 2019,P4(12)	2019-08-28	50.13	0.97	3.48	8.72	0.23	14.3	21.32	0.3	0	0.05	99.5		74.5112		1.8814	0.0273833	0.118597	0.0353318	0.153929	0.273689	0.0488452	0.224843	0.00731134	0.800071	0.857323	0.0218299	0	0.00148357		0.585051	0.205481	0.104805	0.0368094	0.0218299	0.0135018	0.0525476	0.000741783	0.0251644		0.790532	0.810777	0.117138	0.120929	0.984112	0.983523	67.934	1154.22
P47-1D	BM 2019,P4(12)	2019-08-28	49.97	1.01	3.84	8.57	0.22	14.2	21.5	0.32	0	0.03	99.66		74.707		1.87217	0.0284634	0.127831	0.0417287	0.16956	0.268517	0.0515326	0.216985	0.00698141	0.793108	0.863072	0.0232452	0	0.000888606		0.585936	0.203534	0.100995	0.0350823	0.0232452	0.0184835	0.054674	0.000444303	0.0262106		0.789471	0.807717	0.124947	0.124899	1.02469	1.02365	114.088	1157.75
P47-1D	BM 2019,P4(12)	2019-08-28	50.21	0.95	3.61	8.73	0.19	14.26	21.48	0.33	0	0.02	99.78		74.4362		1.87916	0.0267441	0.120836	0.038399	0.159235	0.27324	0.0523032	0.220937	0.006023	0.795614	0.861354	0.0239461	0	0.000591776		0.587278	0.206136	0.101939	0.035781	0.0239461	0.0144529	0.0531916	0.000295888	0.0264475		0.793414	0.803962	0.128852	0.126823	0.963821	0.962595	134.784	1149.12
P47-1D	BM 2019,P4(12)	2019-08-28	51.62	0.64	2.53	8.14	0.22	15.5	21.02	0.28	0	0.03	99.98		77.2436		1.91645	0.0178726	0.0835509	0.0271515	0.110702	0.252732	0.0399287	0.212803	0.0069181	0.857866	0.836152	0.0201551	0	0.000880548		0.606783	0.183655	0.122886	0.0371939	0.0201551	0.00699638	0.0382772	0.000440274	0.0204046		0.790438	0.80543	0.109329	0.116215	0.649311	0.647731	49.9913	1139.87
P47-1D	BM 2019,P4(12)	2019-08-28	50.08	0.75	3.74	9.26	0.22	13.99	21.07	0.36	0	0	99.47		72.9228		1.88258	0.021207	0.11742	0.0482782	0.165698	0.291109	0.0529662	0.238143	0.00700482	0.783999	0.848646	0.0262385	0	0		0.564331	0.214586	0.107296	0.0407993	0.0262385	0.0220397	0.0476901	0	0.0264831		0.778917	0.785268	0.140566	0.1333	0.760911	0.75664	206.12	1155.21
P47-1D	BM 2019,P4(12)	2019-08-28	49.64	0.97	3.68	8.65	0.22	14.42	21.1	0.34	0	0.05	99.07		74.8217		1.87134	0.0275057	0.128659	0.0348443	0.163503	0.272705	0.0621642	0.210541	0.00702472	0.810392	0.852269	0.0248512	0	0.0014902		0.581483	0.200715	0.111843	0.0386059	0.0248512	0.00999306	0.0593329	0.000745099	0.0318272		0.782198	0.789591	0.132756	0.12943	0.984112	0.975969	165.128	1151.96
P47-1D	BM 2019,P4(12)	2019-08-28	50.59	0.81	3.26	8.11	0.2	14.56	21.77	0.3	0	0	99.6		76.1923		1.89205	0.0227868	0.107948	0.0357477	0.143695	0.253656	0.0483803	0.205276	0.00633554	0.81178	0.872369	0.0217539	0	0		0.614568	0.19683	0.0962067	0.0308125	0.0217539	0.0139939	0.0469769	0	0.0241901		0.811398	0.823924	0.117138	0.120562	0.821784	0.818057	59.864	1152.61
P47-1D	BM 2019,P4(12)	2019-08-28	50.28	0.96	3.61	8.45	0.21	14.27	21.47	0.32	0	0.04	99.61		75.0646		1.88237	0.0270341	0.117625	0.0416599	0.159285	0.26456	0.0439409	0.220619	0.0066591	0.796422	0.861224	0.0232278	0	0.00118392		0.591254	0.201349	0.1001	0.0340888	0.0232278	0.0184321	0.0495965	0.000591961	0.0225624		0.792603	0.809495	0.124947	0.124826	0.973967	0.970042	112.69	1147.49
P47-1D	BM 2019,P4(12)	2019-08-28	50.47	0.96	3.56	8.81	0.22	14.11	21.41	0.3	0	0.01	99.85		74.0596		1.88647	0.0269909	0.113527	0.0433015	0.156828	0.275391	0.0376891	0.237702	0.00696506	0.786236	0.857447	0.0217413	0	0.000295508		0.581077	0.208678	0.100017	0.0359185	0.0217413	0.0215602	0.0459833	0.000147754	0.0189923		0.789756	0.815074	0.117138	0.120686	0.973967	0.969793	65.1799	1144.05
P47-1D	BM 2019,P4(12)	2019-08-28	51.59	0.79	2.92	8.33	0.19	14.55	21.58	0.34	0	0.02	100.31		75.6907		1.9129	0.0220335	0.0871023	0.0405022	0.127604	0.258302	0.0263898	0.231912	0.00596712	0.804262	0.857335	0.0244429	0	0.000586285		0.606255	0.199206	0.096758	0.0317933	0.0244429	0.0160593	0.0355215	0.000293142	0.013488		0.805462	0.809446	0.132756	0.128107	0.801493	0.799735	146.593	1149.42
P47-1D	BM 2019,P4(12)	2019-08-28	51.16	0.77	2.83	8.14	0.18	14.85	21.51	0.29	0	0.01	99.74		76.4818		1.90754	0.0215955	0.092457	0.0319048	0.124362	0.253819	0.0380311	0.215788	0.00568462	0.825427	0.859325	0.0209647	0	0.000294779		0.614339	0.19314	0.103382	0.0325019	0.0209647	0.0109401	0.0407585	0.000147389	0.0191629		0.807479	0.821527	0.113233	0.118375	0.781202	0.779897	74.0484	1140.85
P47-1D	BM 2019,P4(12)	2019-08-28	50.25	0.83	3.26	8.27	0.21	14.66	21.51	0.28	0	0.02	99.29		75.9613		1.88678	0.0234419	0.113221	0.0310432	0.144264	0.259685	0.0550846	0.2046	0.00667866	0.820592	0.865363	0.020384	0	0.000593701		0.606316	0.19681	0.104617	0.0339585	0.020384	0.0106592	0.051281	0.00029685	0.0278391		0.803126	0.822149	0.109329	0.116772	0.842075	0.839697	54.8289	1139.61
P47-1D	BM 2019,P4(12)	2019-08-28	51.07	0.81	2.82	8.21	0.21	14.79	21.42	0.3	0	0.02	99.65		76.2542		1.90677	0.0227482	0.0932311	0.0308593	0.12409	0.256349	0.0380021	0.218347	0.00664105	0.823207	0.856889	0.021717	0	0.000590357		0.610402	0.195005	0.103886	0.0331883	0.021717	0.00914229	0.0420444	0.000295179	0.0192962		0.805408	0.816551	0.117138	0.120503	0.821784	0.815133	60.202	1142.92
P47-1D	BM 2019,P4(12)	2019-08-28	51.24	0.74	2.62	8.24	0.2	14.94	21.37	0.31	0	-0.02	99.64		76.3707		1.91276	0.0207784	0.0872414	0.0280267	0.115268	0.257237	0.0406849	0.216553	0.00632363	0.8314	0.854729	0.0224367	0	-0.000590247		0.613974	0.194635	0.106312	0.033702	0.0224367	0.00558993	0.0408258	-0.000295123	0.0200474		0.808609	0.811387	0.121043	0.122494	0.750766	0.745952	83.1027	1144.49
P47-1D	BM 2019,P4(12)	2019-08-28	49.98	1.01	3.67	8.69	0.21	14.18	21.61	0.31	0	0.04	99.7		74.4165		1.87362	0.0284798	0.12638	0.0357671	0.162147	0.272434	0.0549993	0.217435	0.00666791	0.792447	0.867987	0.0225317	0	0.00118549		0.589843	0.207744	0.0988365	0.0348105	0.0225317	0.0132354	0.0565722	0.000592745	0.0280924		0.797587	0.81382	0.121043	0.122843	1.02469	1.01542	89.1118	1145.47
P47-1D	BM 2019,P4(12)	2019-08-28	50.85	0.78	2.9	8.27	0.21	14.82	21.67	0.32	0	0.03	99.85		76.1589		1.89789	0.0218979	0.102115	0.0254512	0.127566	0.258131	0.055139	0.202992	0.00663871	0.824586	0.866585	0.0231567	0	0.000885223		0.616109	0.197829	0.101726	0.0326636	0.0231567	0.00229448	0.04991	0.000442612	0.0280121		0.813938	0.812555	0.124947	0.124464	0.791348	0.785993	104.751	1145.86
P47-1D	BM 2019,P4(12)	2019-08-28	50.07	0.95	3.65	8.51	0.21	14.21	21.56	0.34	0	0.01	99.51		74.8527		1.8783	0.0268066	0.121697	0.0396782	0.161376	0.266977	0.0528389	0.214138	0.00667256	0.794677	0.866582	0.0247294	0	0.000296579		0.593677	0.204434	0.0980184	0.0337529	0.0247294	0.0149488	0.0533743	0.00014829	0.0265677		0.798111	0.805139	0.132756	0.128962	0.963821	0.955606	157.141	1150.57
P47-1D	BM 2019,P4(12)	2019-08-28	50.3	0.93	3.52	8.52	0.2	14.5	21.56	0.31	0	0.04	99.88		75.2092		1.87928	0.0261357	0.120725	0.0342717	0.154997	0.266206	0.0554561	0.21075	0.00632904	0.807605	0.863067	0.0224559	0	0.0011815		0.595311	0.200894	0.103781	0.035022	0.0224559	0.0118158	0.0544545	0.000590752	0.0283188		0.796205	0.810472	0.121043	0.122641	0.94353	0.943517	87.0235	1145.38
P47-1D	BM 2019,P4(12)	2019-08-28	50.41	0.83	3.24	8.31	0.2	14.42	21.51	0.28	0	0.06	99.26		75.5696		1.89272	0.0234411	0.107281	0.0360938	0.143374	0.260932	0.042907	0.218025	0.0063604	0.80713	0.865333	0.0203833	0	0.00178104		0.603192	0.199755	0.09958	0.0329773	0.0203833	0.0157105	0.0457851	0.000890519	0.022344		0.802947	0.826304	0.109329	0.116771	0.842075	0.836924	64.8502	1139.62
P47-1D	BM 2019,P4(12)	2019-08-28	50.43	0.91	3.44	8.46	0.22	14.49	21.38	0.31	0	0.04	99.68		75.3279		1.88607	0.0256	0.113927	0.0377032	0.15163	0.264604	0.0463199	0.218284	0.00696911	0.807879	0.856743	0.0224791	0	0.00118272		0.592428	0.199148	0.105118	0.0353359	0.0224791	0.0152241	0.0493513	0.00059136	0.0237513		0.791576	0.808581	0.121043	0.122741	0.923239	0.915928	89.0201	1145.76
P47-1D	BM 2019,P4(12)	2019-08-28	50.62	0.91	3.26	8.73	0.23	14.27	21.48	0.32	0	0.03	99.85		74.4495		1.89224	0.0255874	0.107758	0.0358669	0.143625	0.272913	0.0430224	0.229891	0.00728228	0.79522	0.860324	0.0231927	0	0.000886601		0.591315	0.20835	0.0992599	0.0349742	0.0231927	0.0126741	0.0475418	0.000443301	0.0219545		0.799665	0.810582	0.124947	0.124674	0.923239	0.916033	109.681	1146.92
P47-1D	BM 2019,P4(12)	2019-08-28	49.4	1.03	4.21	8.6	0.18	14.13	21.65	0.31	0	0.03	99.54		74.5472		1.85558	0.0291018	0.144418	0.0419584	0.186377	0.270152	0.0659423	0.204209	0.00572678	0.791232	0.871333	0.0225768	0	0.000890896		0.585012	0.203976	0.100987	0.0352111	0.0225768	0.0193817	0.0625184	0.000445448	0.0334166		0.788987	0.810705	0.121043	0.123034	1.04499	1.03963	92.8867	1146.18
P47-1D	BM 2019,P4(12)	2019-08-28	50.04	0.96	3.7	8.41	0.2	14.26	21.49	0.29	0	0	99.35		75.1403		1.87846	0.0271073	0.121537	0.042161	0.163698	0.26402	0.0462689	0.217751	0.00635917	0.798019	0.86436	0.0211072	0	0		0.592364	0.200701	0.100453	0.0340347	0.0211072	0.0210538	0.0502417	0	0.0231345		0.793065	0.819759	0.113233	0.11888	0.973967	0.965061	52.7655	1142.2
P47-1D	BM 2019,P4(12)	2019-08-28	50.39	0.88	3.19	8.43	0.22	14.51	21.55	0.31	0	0.04	99.52		75.4195		1.88898	0.0248139	0.111021	0.0299179	0.140939	0.264281	0.0528213	0.21146	0.00698539	0.810884	0.865572	0.0225316	0	0.00118548		0.603789	0.201987	0.10093	0.0337644	0.0225316	0.00738629	0.0518173	0.000592742	0.0270034		0.805776	0.814222	0.121043	0.122781	0.892803	0.888993	86.9273	1144.91
P47-1D	BM 2019,P4(12)	2019-08-28	52.52	0.71	3.17	8.22	0.23	14.38	20.62	0.46	0	0.03	100.34		75.7191		1.93404	0.0196665	0.0659619	0.0716184	0.13758	0.253144	0	0.253144	0.00717387	0.789419	0.813583	0.0328432	0	0.000873402		0.572117	0.188661	0.105954	0.0349391	0.0328432	0.0387753	0.0135933	0.000436701	0.000436701		0.760778	0.765427	0.179612	0.1644	0.72033	0.717357	358.948	1159.15
P47-1D	BM 2019,P4(12)	2019-08-28	50.57	0.97	3.76	8.74	0.2	14.21	21.31	0.29	0	0.04	100.09		74.3474		1.88378	0.0271793	0.116222	0.0488529	0.165075	0.272273	0.0327777	0.239495	0.00631033	0.789113	0.850537	0.0209451	0	0.00117801		0.574918	0.202965	0.104766	0.0369857	0.0209451	0.0279079	0.0441571	0.000589005	0.0169779		0.777883	0.813415	0.113233	0.118534	0.984112	0.975195	51.2475	1142.84
P47-1D	BM 2019,P4(12)	2019-08-28	49.89	0.99	3.82	8.52	0.21	14.44	21.48	0.32	0	0.01	99.68		75.1318		1.86874	0.0278933	0.131259	0.0373788	0.168638	0.266889	0.0610377	0.205852	0.00666254	0.806327	0.862071	0.0232398	0	0.000296134		0.5893	0.199924	0.106026	0.0359701	0.0232398	0.014139	0.0585602	0.000148067	0.0306669		0.789224	0.80362	0.124947	0.124886	1.0044	0.998635	113.986	1147.76
P47-1D	BM 2019,P4(12)	2019-08-28	50.26	0.91	3.47	8.6	0.23	14.32	21.48	0.34	0	0.02	99.63		74.7998		1.88319	0.0256473	0.116811	0.0364243	0.153235	0.26948	0.0531993	0.21628	0.00729935	0.799877	0.862341	0.0247	0	0.000592453		0.59269	0.205087	0.100882	0.0349078	0.0247	0.0117243	0.0525432	0.000296227	0.0268959		0.797777	0.802561	0.132756	0.128883	0.923239	0.917284	156.358	1150.53
P47-1D	BM 2019,P4(12)	2019-08-28	50.07	0.91	3.48	8.45	0.21	14.61	21.59	0.31	0	0.04	99.67		75.5028		1.87575	0.025643	0.12425	0.0294001	0.15365	0.264734	0.0648962	0.199838	0.00666349	0.815936	0.866609	0.0225168	0	0.0011847		0.600658	0.199792	0.105139	0.0349714	0.0225168	0.00688337	0.0586834	0.000592352	0.0330404		0.80045	0.809841	0.121043	0.122779	0.923239	0.915064	87.8629	1145.24
P47-1D	BM 2019,P4(12)	2019-08-28	51.39	0.71	2.39	8.39	0.22	15	21.7	0.27	0	0.03	100.1		76.1165		1.91295	0.0198799	0.0870476	0.0178053	0.104853	0.261182	0.0480863	0.213096	0.00693639	0.832387	0.865483	0.0194866	0	0.000882875		0.621369	0.200148	0.102886	0.0331403	0.0178053	0	0.0435238	0.000441438	0.0244846		0.821518	0.841779	0.105424	0.1093	0.72033	0.717767	52.7687	1128.06
Diopside
P30-07	BM 2019,P4(9)	2019-07-03	50.33	0.67	5.04	5.87	0.12	15.17	21.76	0.25	0	0.04	99.25		82.1645		1.86628	0.0186877	0.133715	0.0865463	0.220261	0.182031	0.0265946	0.155436	0.00376892	0.838581	0.864536	0.0179737	0	0.00117264		0.62445	0.138356	0.105523	0.0233802	0.0179737	0.0685726	0.0325713	0.000586318	0.0138836		0.762806	0.750237	0.0837628	0.0980343	0.571947	0.568669	353	1198.08
P30-07	BM 2019,P4(9)	2019-07-03	52.34	0.29	3.06	3.86	0.09	16.8	22.61	0.17	0	0.36	99.58		88.5824		1.91848	0.00799559	0.0815227	0.0506681	0.132191	0.118322	0.0165126	0.10181	0.00279416	0.917996	0.887967	0.0120814	0	0.0104323		0.726804	0.0958914	0.0943615	0.0124496	0.0120814	0.0385866	0.021468	0.00521613	0.0134724		0.822696	0.811194	0.0569587	0.072736	0.247559	0.245499	44.73	1170.35
P30-07	BM 2019,P4(9)	2019-07-03	50.46	0.6	5.12	5.05	0.1	15.34	22.38	0.17	0	0.19	99.41		84.4112		1.86406	0.0166722	0.135939	0.0869762	0.222915	0.156013	0.0222454	0.133767	0.00312895	0.844786	0.885821	0.0121761	0	0.00554905		0.6544	0.123277	0.0938764	0.0176845	0.0121761	0.0748001	0.0305695	0.00277453	0.0138972		0.777677	0.802965	0.0569587	0.0719575	0.512191	0.510806	42.97	1173.39
P30-07	BM 2019,P4(9)	2019-07-03	52.66	0.31	2.72	4.62	0.13	16.91	22	0.15	0	0.14	99.64		86.7103		1.93058	0.00854865	0.0694229	0.0481026	0.117526	0.141646	0.0108274	0.130819	0.00403678	0.924184	0.864176	0.0106621	0	0.00405776		0.698593	0.110122	0.111052	0.0175055	0.0106621	0.0374404	0.0159912	0.00202888	0.0074426		0.808715	0.809871	0.0502577	0.0740756	0.264632	0.263013	39.25	1165.27
P30-07	BM 2019,P4(9)	2019-07-03	49.14	0.77	5.95	5.76	0.11	14.66	22.29	0.2	0	0.1	98.98		81.9395		1.83225	0.0215958	0.167752	0.0937186	0.261471	0.179609	0.0423527	0.137256	0.00347398	0.814876	0.890497	0.0144586	0	0.00294782		0.625077	0.14044	0.0934812	0.0210029	0.0144586	0.07926	0.0442461	0.00147391	0.0226503		0.765517	0.784686	0.0670102	0.0835544	0.657312	0.653929	153.8	1182.36
P30-07	BM 2019,P4(9)	2019-07-03	49.54	0.62	5.44	5.31	0.1	15.48	22.17	0.21	0	0.19	99.06		83.8624		1.84146	0.0173352	0.158539	0.0797822	0.238321	0.165066	0.0536374	0.111428	0.00314841	0.8578	0.882969	0.0151347	0	0.00558358		0.642575	0.126009	0.106296	0.0208447	0.0151347	0.0646475	0.0469457	0.00279179	0.0296105		0.768584	0.774632	0.0703608	0.0862521	0.529264	0.524268	186.3	1184.37
P30-07	BM 2019,P4(9)	2019-07-03	52.39	0.31	2.73	4.56	0.11	16.84	22.06	0.17	0	0.14	99.31		86.8128		1.92787	0.00858064	0.0721345	0.0462645	0.118399	0.14033	0.0167648	0.123565	0.00342852	0.923802	0.869775	0.012129	0	0.00407295		0.704909	0.109695	0.107963	0.0168008	0.012129	0.0341355	0.0189995	0.00203647	0.0104189		0.814604	0.800732	0.0569587	0.0725671	0.264632	0.263174	38.94	1171.01
P30-07	BM 2019,P4(9)	2019-07-03	49.94	0.63	5.47	5.05	0.11	15.18	22.49	0.19	0	0.25	99.31		84.2727		1.84938	0.0175488	0.150619	0.0881189	0.238738	0.156396	0.0337256	0.12267	0.00345029	0.838027	0.892361	0.013642	0	0.00731931		0.651823	0.124329	0.0916531	0.017482	0.013642	0.0744769	0.0380713	0.00365966	0.0205224		0.776153	0.793633	0.0636597	0.0801938	0.537801	0.535446	108.9	1178.9
P30-07	BM 2019,P4(9)	2019-07-03	50.16	0.54	5.27	5.3	0.12	15.2	22.22	0.2	0	0.15	99.16		83.6397		1.85982	0.0150604	0.140179	0.0901143	0.230293	0.164341	0.0299245	0.134416	0.0037686	0.840167	0.882736	0.0143777	0	0.00439701		0.643768	0.128812	0.0966296	0.0193346	0.0143777	0.0757366	0.0322212	0.00219851	0.0171607		0.77258	0.785264	0.0670102	0.0831864	0.460972	0.457169	147.9	1181.64
P30-07	BM 2019,P4(9)	2019-07-03	51.59	0.4	3.92	4.24	0.09	16.21	22.55	0.19	0	0.32	99.51		87.2042		1.89641	0.01106	0.103589	0.0662398	0.169828	0.130343	0.0194705	0.110873	0.00280217	0.888298	0.888151	0.0135415	0	0.00929971		0.700379	0.104979	0.092741	0.0139008	0.0135415	0.0526982	0.0254451	0.00464986	0.0143851		0.805358	0.7988	0.0636597	0.0796244	0.341461	0.338555	96.3	1176.78
P30-07	BM 2019,P4(9)	2019-07-03	52.03	0.34	2.89	5.07	0.14	16.59	21.75	0.18	0	0.09	99.08		85.3651		1.92281	0.00945128	0.0771915	0.0486828	0.125874	0.156692	0.0198739	0.136818	0.00438223	0.913981	0.861221	0.0128974	0	0.00262952		0.683043	0.120375	0.113606	0.0200212	0.0128974	0.0357854	0.020703	0.00131476	0.0112517		0.803418	0.788962	0.0603092	0.0770238	0.290242	0.288588	61.7	1174.58
P30-07	BM 2019,P4(9)	2019-07-03	51.26	0.35	3.53	3.92	0.1	16.41	22.93	0.19	0	0.44	99.13		88.1829		1.89398	0.00972737	0.106016	0.0477036	0.15372	0.121127	0.0396159	0.0815107	0.00312956	0.903888	0.907768	0.0136113	0	0.012853		0.730822	0.100465	0.0851574	0.0117065	0.0136113	0.0340924	0.0359618	0.00642648	0.0262344		0.831287	0.805581	0.0636597	0.0797666	0.298778	0.298565	93.8	1175.52
P30-07	BM 2019,P4(9)	2019-07-03	53.05	0.21	1.91	3.34	0.09	17.37	22.54	0.24	0	0.8	99.55		90.2634		1.94217	0.00578298	0.0578252	0.0245873	0.0824125	0.10226	0.0155527	0.0867072	0.00279081	0.948006	0.884158	0.0170358	0	0.023155		0.756106	0.0837858	0.0946938	0.0104932	0.0170358	0.00755153	0.0251369	0.0115775	0.0193539		0.839892	0.782753	0.0804123	0.0933605	0.179267	0.177966	254.9	1185.8
P30-07	BM 2019,P4(9)	2019-07-03	49.99	0.58	4.73	5.13	0.12	15.41	22.76	0.2	0	0.15	99.07		84.2637		1.85909	0.0162246	0.14091	0.0664069	0.207317	0.159548	0.0520649	0.107483	0.00377993	0.854335	0.906907	0.014421	0	0.00441023		0.678535	0.129719	0.0863138	0.016501	0.014421	0.0519859	0.0444622	0.00220511	0.0282375		0.808253	0.795174	0.0670102	0.0831532	0.495118	0.495069	141.1	1179.62
P30-07	BM 2019,P4(9)	2019-07-03	51.18	0.39	3.95	4.24	0.1	16.38	22.65	0.18	0	0.4	99.47		87.3202		1.88513	0.0108052	0.114874	0.0565982	0.171472	0.130606	0.037872	0.0927336	0.00311979	0.89942	0.893885	0.0128546	0	0.011648		0.704071	0.104681	0.0963166	0.0143203	0.0128546	0.0437436	0.0355653	0.00582402	0.02476		0.808752	0.802036	0.0603092	0.0768221	0.332924	0.331014	58	1174.1
P30-07	BM 2019,P4(9)	2019-07-03	51.44	0.39	3.91	4.27	0.09	15.89	22.68	0.17	0	0.29	99.13		86.9		1.89905	0.01083	0.100954	0.0691709	0.170125	0.131831	0.0138273	0.118004	0.00281425	0.874514	0.89712	0.0121683	0	0.00846418		0.705315	0.108595	0.0833802	0.0128377	0.0121683	0.0570026	0.0219757	0.00423209	0.0111457		0.81391	0.814317	0.0569587	0.0725172	0.332924	0.330141	41.84	1171.2
P30-07	BM 2019,P4(9)	2019-07-03	49.13	0.76	5.94	5.53	0.11	15.13	22.12	0.19	0	0.1	99.01		82.985		1.82888	0.0212805	0.171123	0.0894815	0.260604	0.172155	0.0498503	0.122304	0.00346829	0.839625	0.882259	0.0137132	0	0.002943		0.626333	0.131009	0.105212	0.022007	0.0137132	0.0757683	0.0476771	0.0014715	0.0263966		0.757342	0.781875	0.0636597	0.0805909	0.648776	0.646029	117.5	1180.33
P30-07	BM 2019,P4(9)	2019-07-03	52.02	0.29	3.06	3.86	0.1	16.45	22.93	0.15	0	0.35	99.21		88.3678		1.9166	0.00803691	0.0833972	0.0494769	0.132874	0.118934	0.0183668	0.100567	0.00312066	0.903517	0.905188	0.0107152	0	0.0101949		0.73916	0.0998517	0.0808039	0.0109156	0.0107152	0.0387617	0.0223178	0.00509744	0.0142808		0.839012	0.831318	0.0502577	0.0744781	0.247559	0.245235	39.97	1163.78
P30-07	BM 2019,P4(9)	2019-07-03	50.04	0.63	4.86	6.04	0.14	15.17	21.9	0.26	0	0.1	99.14		81.7423		1.86207	0.0176339	0.137927	0.0752166	0.213144	0.187963	0.0432594	0.144704	0.00441258	0.841538	0.873166	0.0187586	0	0.00294193		0.630394	0.144108	0.103776	0.0237232	0.0187586	0.056458	0.0407346	0.00147096	0.0231006		0.774502	0.757024	0.0871133	0.100533	0.537801	0.537752	352.5	1194.43
P30-07	BM 2019,P4(9)	2019-07-03	50.16	0.61	5.1	5.3	0.11	15.26	22.3	0.22	0	0.16	99.22		83.6935		1.85979	0.0170124	0.14021	0.0826506	0.222861	0.164338	0.0346598	0.129678	0.00345449	0.84347	0.885899	0.0158153	0	0.00469007		0.650606	0.129426	0.0949913	0.0188968	0.0158153	0.0668354	0.0366873	0.00234503	0.0196749		0.780032	0.778782	0.0737113	0.0889002	0.520728	0.518214	215.4	1185.78
P30-07	BM 2019,P4(9)	2019-07-03	51.67	0.35	3.5	4.3	0.09	16.19	22.89	0.18	0	0.16	99.33		87.0326		1.90487	0.00970563	0.0951336	0.0569391	0.152073	0.132572	0.026986	0.105586	0.00281031	0.889778	0.904159	0.0128661	0	0.00466336		0.722321	0.109903	0.0825085	0.0125539	0.0128661	0.044073	0.0255303	0.00233168	0.0158247		0.832224	0.811672	0.0603092	0.0767474	0.298778	0.296289	53.1	1172.79
P30-07	BM 2019,P4(9)	2019-07-03	49.41	0.72	5.54	5.9	0.13	15.03	22.07	0.24	0	0.13	99.17		81.953		1.8393	0.0201604	0.160705	0.0823498	0.243054	0.183673	0.05153	0.132143	0.00409888	0.834073	0.880262	0.0173219	0	0.00382589		0.62482	0.140663	0.102954	0.0231776	0.0173219	0.0650279	0.0478383	0.00191295	0.027678		0.765483	0.763365	0.0804123	0.0949654	0.61463	0.613797	286	1191.11
P30-07	BM 2019,P4(9)	2019-07-03	50.39	0.53	5.17	5.26	0.12	15.31	22.2	0.22	0	0.15	99.35		83.841		1.86378	0.0147454	0.13622	0.0891514	0.225371	0.162702	0.028968	0.133734	0.00375938	0.844178	0.879785	0.0157768	0	0.00438626		0.645509	0.127286	0.0977647	0.0192779	0.0157768	0.0733745	0.0314225	0.00219313	0.0166772		0.772795	0.776664	0.0737113	0.0887927	0.452436	0.450432	215.5	1186.11
P30-07	BM 2019,P4(9)	2019-07-03	49.82	0.6	5.91	5.57	0.11	14.82	22.49	0.23	0	0.1	99.65		82.5872		1.84207	0.0166872	0.157926	0.0996156	0.257542	0.172232	0.0385014	0.133731	0.00344494	0.816883	0.890976	0.0164884	0	0.00292318		0.632881	0.136106	0.0905834	0.0194807	0.0164884	0.0831272	0.0373995	0.00146159	0.0207123		0.768987	0.775742	0.0770618	0.0916466	0.512191	0.508275	248.8	1188.49
P30-07	BM 2019,P4(9)	2019-07-03	51.86	0.38	3.29	4.58	0.11	16.65	22.51	0.16	0	0.13	99.67		86.6317		1.90568	0.0105034	0.0943187	0.0481668	0.142485	0.140747	0.0327678	0.107979	0.0034237	0.912096	0.886271	0.0113995	0	0.00377671		0.707075	0.111764	0.101032	0.0159697	0.0113995	0.0367673	0.0287757	0.00188836	0.0182722		0.818839	0.811106	0.0536082	0.0733947	0.324388	0.32279	40.15	1167.83
P30-07	BM 2019,P4(9)	2019-07-03	51.24	0.45	4.3	4.88	0.11	16.02	22.52	0.17	0	0.13	99.82		85.4055		1.88309	0.0124396	0.116905	0.0693416	0.186247	0.149982	0.0310205	0.118961	0.00342406	0.877676	0.886757	0.0121132	0	0.0037771		0.679104	0.118698	0.0978289	0.0170992	0.0121132	0.0572284	0.0298384	0.00188855	0.0173988		0.797802	0.804115	0.0569587	0.0723292	0.384143	0.382341	42.81	1171.93
P30-07	BM 2019,P4(9)	2019-07-03	51.12	0.45	3.98	4.76	0.09	15.68	22.74	0.18	0	0.12	99.12		85.4484		1.89255	0.0125314	0.107447	0.0662115	0.173659	0.147374	0.0255813	0.121792	0.00282218	0.86539	0.902029	0.0129204	0	0.00351229		0.698648	0.121256	0.0821686	0.0142611	0.0129204	0.0532911	0.0270782	0.00175615	0.0145468		0.819904	0.809309	0.0603092	0.0770311	0.384143	0.381823	59	1173.7
P30-07	BM 2019,P4(9)	2019-07-03	51.98	0.33	3.45	3.97	0.1	16.28	22.88	0.17	0	0.46	99.62		87.9663		1.90805	0.00911163	0.0919532	0.0573018	0.149255	0.121871	0.0151777	0.106693	0.00310912	0.890873	0.899874	0.012099	0	0.0133494		0.723169	0.101453	0.0824886	0.0115723	0.012099	0.0452028	0.0233752	0.00667472	0.0142636		0.824622	0.817008	0.0569587	0.0727468	0.281705	0.281259	47.42	1170.31
P30-07	BM 2019,P4(9)	2019-07-03	52.1	0.31	3.26	3.95	0.09	16.62	22.74	0.17	0	0.34	99.58		88.2359		1.91171	0.00855609	0.0882895	0.052691	0.14098	0.12121	0.0207175	0.100492	0.00279713	0.909126	0.894022	0.0120943	0	0.00986316		0.725665	0.0989823	0.0904999	0.0123444	0.0120943	0.0405967	0.0238464	0.00493158	0.0152903		0.824647	0.813172	0.0569587	0.072752	0.264632	0.264598	38.71	1170.29
P30-07	BM 2019,P4(9)	2019-07-03	49.96	0.59	5.16	5.13	0.1	15.18	22.47	0.21	0	0.15	98.95		84.0633		1.85735	0.0164988	0.142652	0.083436	0.226088	0.159494	0.0369466	0.122547	0.00314888	0.841301	0.89505	0.0151369	0	0.00440874		0.659813	0.127557	0.0894246	0.0172878	0.0151369	0.0682991	0.0371765	0.00220437	0.0206777		0.78737	0.786775	0.0703608	0.0861464	0.503655	0.499133	181.5	1183.21
P30-07	BM 2019,P4(9)	2019-07-03	52.7	0.27	2.53	3.81	0.1	16.9	23.01	0.15	0	0.28	99.75		88.7729		1.92952	0.00743586	0.0704843	0.0386886	0.109173	0.116659	0.0194673	0.0971919	0.00310115	0.922429	0.902667	0.0106482	0	0.00810491		0.751751	0.0976009	0.0839666	0.0109015	0.0106482	0.0280404	0.0212219	0.00405246	0.0137861		0.849352	0.83177	0.0502577	0.063	0.230486	0.230122	39.76	1162.92
P30-07	BM 2019,P4(9)	2019-07-03	52.44	0.29	2.82	4.06	0.09	16.99	22.55	0.17	0	0.24	99.65		88.1792		1.92191	0.00799463	0.0780877	0.0437206	0.121808	0.124438	0.0235038	0.100934	0.00279382	0.928267	0.885504	0.01208	0	0.006954		0.727455	0.0997078	0.0991773	0.0135936	0.01208	0.0316406	0.0232235	0.003477	0.0152289		0.827163	0.808801	0.0569587	0.0728038	0.247559	0.247182	42.35	1170.09
P30-07	BM 2019,P4(9)	2019-07-03	49.59	0.72	5.72	5.86	0.11	15.04	21.86	0.23	0	0.18	99.31		82.0632		1.84066	0.0201021	0.159341	0.0908851	0.250226	0.1819	0.0395216	0.142378	0.00345826	0.832215	0.869366	0.0165521	0	0.00528207		0.61329	0.136597	0.108048	0.0240655	0.0165521	0.0743329	0.0425039	0.00264104	0.0224018		0.749888	0.7623	0.0770618	0.0920261	0.61463	0.61034	256.8	1189.9
P10-5	BM 2019,P4(4)	2019-07-03	51.79	0.42	3.08	5.63	0.14	16.48	21.85	0.18	0	0.1	99.67		83.9176		1.90924	0.0116464	0.0907598	0.0430606	0.13382	0.173572	0.0343575	0.139214	0.00437147	0.905692	0.863057	0.0128657	0	0.00291452		0.66957	0.131552	0.116234	0.0228368	0.0128657	0.0301949	0.0302825	0.00145726	0.018636		0.801122	0.785749	0.0603092	0.0769073	0.358534	0.355122	60.5	1174.6
P10-5	BM 2019,P4(4)	2019-07-03	51.71	0.35	3.61	4.08	0.1	16.29	23.21	0.19	0	0.42	99.96		87.6806		1.89575	0.00965172	0.104246	0.0517348	0.155981	0.12509	0.03454	0.0905503	0.00310522	0.890301	0.911708	0.0135054	0	0.0121733		0.729362	0.105022	0.0791126	0.0113915	0.0135054	0.0382294	0.0330084	0.00608666	0.0233567		0.834383	0.809276	0.0636597	0.0793231	0.298778	0.296011	87.5	1174.97
P10-5	BM 2019,P4(4)	2019-07-03	49.9	0.48	4.66	5.04	0.1	15.28	22.79	0.21	0	0.09	98.55		84.3857		1.86464	0.0134916	0.135364	0.0698641	0.205228	0.1575	0.0510722	0.106428	0.00316504	0.851188	0.912454	0.0152146	0	0.00265882		0.686532	0.129586	0.0809965	0.0152884	0.0152146	0.0546495	0.0403571	0.00132941	0.0268655		0.816118	0.794035	0.0703608	0.0862863	0.409753	0.408482	178.1	1181.73
P10-5	BM 2019,P4(4)	2019-07-03	52.09	0.38	2.84	5.42	0.14	16.75	21.95	0.17	0	0.06	99.8		84.6365		1.91568	0.0105119	0.0843194	0.0387766	0.123096	0.166696	0.0348962	0.131799	0.00436096	0.918316	0.864921	0.0121217	0	0.00174451		0.681599	0.126963	0.11652	0.0217045	0.0121217	0.0266549	0.0288323	0.000872253	0.0183204		0.808562	0.792404	0.0569587	0.0724836	0.324388	0.322442	41.23	1171.33
P47-1A	BM 2019,P4(12)	2019-08-28	51.25	0.47	4.27	4.63	0.08	15.57	22.95	0.2	0	0.14	99.56		85.7033		1.88816	0.0130249	0.111835	0.0735739	0.185409	0.142654	0.02242	0.120234	0.00249644	0.855152	0.905945	0.0142864	0	0.00407781		0.699598	0.118747	0.0767099	0.0130204	0.0142864	0.0592875	0.0262738	0.0020389	0.0132489		0.818345	0.808607	0.0780921	0.0748135	0.476838	0.475312	143.046	1177.5
P47-1A	BM 2019,P4(12)	2019-08-28	48.62	0.66	6.34	5.46	0.12	15.47	22.13	0.22	0	0.11	99.13		83.4729		1.80939	0.0184752	0.190614	0.087461	0.278075	0.169928	0.0788404	0.0910875	0.00378253	0.858252	0.882411	0.015874	0	0.00323639		0.623496	0.126196	0.115805	0.023439	0.015874	0.071587	0.0595136	0.0016182	0.0410384		0.749692	0.766028	0.0859013	0.0816017	0.669602	0.663277	237.406	1187.8
P47-1A	BM 2019,P4(12)	2019-08-28	50.91	0.5	4.6	4.79	0.12	15.96	22.8	0.2	0	0.23	100.11		85.5897		1.86826	0.0138017	0.131745	0.0672068	0.198952	0.147002	0.044492	0.10251	0.00372992	0.873121	0.896481	0.0142302	0	0.00667288		0.682892	0.117892	0.0935243	0.0161457	0.0142302	0.0529767	0.0393841	0.00333644	0.0255824		0.800784	0.797745	0.0780921	0.0746852	0.507274	0.503545	144.464	1178.44
P44-1	BM 2019,P4(11)	2019-08-28	50.41	0.47	4.43	4.74	0.09	15.78	22.83	0.19	0	0.16	99.1		85.5793		1.86983	0.0131133	0.130174	0.0634883	0.193662	0.147034	0.0494313	0.097603	0.00282756	0.87257	0.907326	0.0136642	0	0.00469199		0.695526	0.119455	0.0873151	0.0149962	0.0136642	0.0498241	0.040175	0.00234599	0.0270617		0.814981	0.80662	0.0741875	0.0723185	0.476838	0.475284	111.615	1175.37
P44-1	BM 2019,P4(11)	2019-08-28	51.84	0.38	3.65	4.78	0.09	16.27	22.59	0.17	0	0.13	99.9		85.8508		1.90174	0.0104857	0.0982643	0.0595458	0.15781	0.146646	0.0260682	0.120577	0.00279649	0.889777	0.887921	0.0120915	0	0.00377034		0.69624	0.116937	0.0955713	0.0160516	0.0120915	0.0474543	0.025405	0.00188517	0.0149193		0.813177	0.812946	0.0663782	0.0638906	0.385528	0.382094	58.92	1169.05
P44-1	BM 2019,P4(11)	2019-08-28	51.86	0.37	3.61	4.19	0.1	16.21	22.77	0.17	0	0.37	99.65		87.336		1.90413	0.0102187	0.0958697	0.0603473	0.156217	0.128657	0.0164467	0.112211	0.00310992	0.88727	0.895778	0.0121021	0	0.0107404		0.712533	0.105817	0.0860145	0.0127739	0.0121021	0.0482453	0.0238122	0.00537018	0.0135935		0.81835	0.8199	0.0663782	0.0639562	0.375383	0.372778	61,23	1168.76
P44-1	BM 2019,P4(11)	2019-08-28	51.26	0.51	4.1	5.83	0.14	15.8	21.96	0.23	0	0.09	99.92		82.8504		1.88754	0.0141259	0.112463	0.0654709	0.177934	0.179532	0.0325406	0.146991	0.00436647	0.867326	0.866408	0.0164207	0	0.00262006		0.647131	0.137211	0.108296	0.022962	0.0164207	0.0490502	0.0317062	0.00131003	0.0175803		0.784342	0.771743	0.0898059	0.0835584	0.51742	0.51441	253.117	1187.2
P44-1	BM 2019,P4(11)	2019-08-28	51.06	0.7	5.06	5.4	0.13	15.17	22.32	0.27	0	0.08	100.19		83.3549		1.87226	0.0193069	0.127737	0.0909354	0.218672	0.165591	0.0150637	0.150527	0.00403752	0.82924	0.876907	0.0191954	0	0.00231915		0.644227	0.131782	0.0908307	0.0185802	0.0191954	0.07174	0.0279984	0.00115957	0.00869142		0.776009	0.769363	0.105424	0.0945244	0.710184	0.708993	360.618	1196.21
P44-1	BM 2019,P4(11)	2019-08-28	53.14	0.28	2.37	4.2	0.12	17.13	22.52	0.13	0	0.17	100.06		87.9087		1.93825	0.00768204	0.0617467	0.0401345	0.101881	0.128113	0.0105394	0.117574	0.00370728	0.93144	0.880097	0.00919347	0	0.00490219		0.728239	0.103063	0.0999767	0.014149	0.00919347	0.030941	0.0154028	0.0024511	0.00772081		0.831302	0.839863	0.0507598	0.0582	0.284074	0.283832	67.21	1163.71
P44-1	BM 2019,P4(11)	2019-08-28	50.47	0.65	4.67	6.31	0.13	15.33	21.89	0.24	0	0.1	99.79		81.241		1.86673	0.0180838	0.133271	0.0703025	0.203574	0.195179	0.041088	0.154091	0.00407264	0.845276	0.867495	0.017211	0	0.00292416		0.625424	0.147427	0.108278	0.0255238	0.017211	0.0530915	0.0400899	0.00146208	0.0220061		0.772851	0.765089	0.0937105	0.0867652	0.659457	0.655387	290.699	1190.52
P44-1	BM 2019,P4(11)	2019-08-28	51.27	0.37	3.75	4.72	0.1	15.9	22.62	0.19	0	0.13	99.05		85.7243		1.89847	0.0103056	0.101531	0.0621236	0.163655	0.146163	0.0286315	0.117532	0.00313636	0.877699	0.897441	0.0136408	0	0.00380571		0.701247	0.119284	0.0868861	0.0147796	0.0136408	0.0484827	0.0265242	0.00190286	0.0162186		0.820531	0.807704	0.0741875	0.0721939	0.375383	0.372887	109.049	1174.92
P44-1	BM 2019,P4(11)	2019-08-28	51.21	0.5	3.79	6.21	0.14	15.71	22.1	0.23	0	0.01	99.9		81.8498		1.89062	0.0138851	0.10938	0.0555291	0.164909	0.191733	0.0422527	0.14948	0.00437787	0.864638	0.874208	0.0164636	0	0.000291878		0.651965	0.147874	0.104552	0.0237137	0.0164636	0.0390656	0.0351574	0.000145939	0.0212723		0.799839	0.774904	0.0898059	0.0836309	0.507274	0.503599	251.068	1186.29
P44-1	BM 2019,P4(11)	2019-08-28	52.29	0.38	3.34	4.55	0.12	16.36	22.88	0.2	0	0.12	100.24		86.5038		1.91068	0.0104444	0.0893162	0.0545218	0.143838	0.139039	0.0246083	0.114431	0.00371395	0.891173	0.895776	0.0141693	0	0.0034666		0.71472	0.114488	0.0866258	0.0138762	0.0141693	0.0403525	0.0244818	0.0017333	0.0140374		0.829208	0.805753	0.0780921	0.0742816	0.385528	0.385528	134.482	1176.37
P44-1	BM 2019,P4(11)	2019-08-28	49.5	0.71	6.18	5.51	0.12	15.16	22.13	0.21	0	0.16	99.68		83.0639		1.82873	0.0197303	0.171268	0.0978173	0.269085	0.170236	0.0443593	0.125877	0.00375501	0.834935	0.87599	0.0150422	0	0.00467323		0.617874	0.128758	0.106977	0.0222928	0.0150422	0.0827751	0.0442465	0.00233662	0.0245163		0.746632	0.776153	0.0819967	0.0782831	0.72033	0.716447	198.807	1185.14
P44-1	BM 2019,P4(11)	2019-08-28	49.5	0.71	6.18	5.51	0.12	15.16	22.13	0.21	0	0.16	99.68		83.0639		1.82873	0.0197303	0.171268	0.0978173	0.269085	0.170236	0.0443593	0.125877	0.00375501	0.834935	0.87599	0.0150422	0	0.00467323		0.617874	0.128758	0.106977	0.0222928	0.0150422	0.0827751	0.0442465	0.00233662	0.0245163		0.746632	0.776153	0.0819967	0.0782831	0.72033	0.718689	198.807	1185.14
P44-1	BM 2019,P4(11)	2019-08-28	53.1	0.28	2.29	4.39	0.13	17.29	22.34	0.15	0	0.19	100.16		87.5323		1.93639	0.00768042	0.0636142	0.0348072	0.0984215	0.133881	0.018574	0.115307	0.00401537	0.939942	0.872878	0.0106056	0	0.00547777		0.720525	0.105706	0.107957	0.0158381	0.0106056	0.0242016	0.0197063	0.00273888	0.0120259		0.826231	0.819852	0.058569	0.0656861	0.284074	0.283923	56.73	1171.39
P44-1	BM 2019,P4(11)	2019-08-28	50.58	0.54	5.2	5.14	0.12	15.38	22.48	0.2	0	0.24	99.88		84.212		1.86118	0.0149462	0.138823	0.0866888	0.225512	0.158171	0.0295286	0.128643	0.00374003	0.843672	0.886295	0.0142688	0	0.00698188		0.652047	0.125136	0.0942439	0.0180866	0.0142688	0.07242	0.0332015	0.00349094	0.0182552		0.777183	0.793484	0.0780921	0.0749769	0.547856	0.546126	152.343	1180.18
P47-1A	BM 2019,P4(11)	2019-08-28	50.61	0.6	5.09	4.86	0.1	15.56	22.77	0.22	0	0.36	100.17		85.0907		1.85721	0.0165617	0.142793	0.0773472	0.22014	0.149148	0.0375307	0.111617	0.0031082	0.851221	0.895283	0.0156529	0	0.0104443		0.668283	0.119534	0.0901506	0.016125	0.0156529	0.0616943	0.0405492	0.00522215	0.0239875		0.787817	0.789561	0.0859013	0.0804764	0.608729	0.604648	217.135	1184.39
P47-1A	BM 2019,P4(11)	2019-08-28	50.32	0.55	4.9	4.92	0.11	15.73	22.96	0.2	0	0.19	99.88		85.0729		1.85446	0.0152465	0.145535	0.0672935	0.212829	0.151635	0.0565039	0.095131	0.00343365	0.864202	0.906615	0.0142908	0	0.00553585		0.682172	0.122406	0.0895592	0.0160701	0.0142908	0.0530028	0.0462664	0.00276792	0.0310199		0.804578	0.799801	0.0780921	0.0749082	0.558002	0.557367	146.614	1178.42
P44-1	BM 2019,P4(11)	2019-08-28	50.71	0.48	4.57	4.8	0.1	16.21	22.61	0.19	0	0.25	99.92		85.7549		1.86443	0.0132747	0.135566	0.0624622	0.198028	0.147588	0.0528316	0.0947563	0.00311414	0.888475	0.890691	0.0135442	0	0.00726685		0.679551	0.115265	0.10313	0.0174929	0.0135442	0.048918	0.0433239	0.00363342	0.0300492		0.794816	0.795661	0.0741875	0.0719422	0.486983	0.484159	110.141	1176.22
P44-1	BM 2019,P4(11)	2019-08-28	50.85	0.46	4.54	4.72	0.11	15.67	22.91	0.19	0	0.21	99.66		85.5451		1.87409	0.0127522	0.12591	0.0712922	0.197202	0.145478	0.0365715	0.108907	0.00343382	0.860948	0.904686	0.0135769	0	0.00611887		0.6904	0.119413	0.0838103	0.0144961	0.0135769	0.0577153	0.0340974	0.00305944	0.0213452		0.809813	0.808511	0.0741875	0.0719926	0.466692	0.46223	108.224	1175.36
P44-1	BM 2019,P4(11)	2019-08-28	51.82	0.39	3.59	4.63	0.13	16.32	22.8	0.18	0	0.16	100.02		86.2701		1.89958	0.0107536	0.100418	0.0546826	0.1551	0.141938	0.032384	0.109554	0.00403635	0.891845	0.895506	0.0127932	0	0.00463696		0.706412	0.115623	0.0909824	0.0148917	0.0127932	0.0418893	0.0292641	0.00231848	0.0185105		0.822035	0.811697	0.0702828	0.0687443	0.395674	0.394064	62.4466	1171.44
P44-1	BM 2019,P4(11)	2019-08-28	50.75	0.51	4.69	4.82	0.1	15.57	23.01	0.19	0	0.2	99.84		85.2034		1.86855	0.0141243	0.131452	0.0720632	0.203516	0.148413	0.0388822	0.10953	0.00311855	0.854605	0.907732	0.0135634	0	0.00582171		0.687877	0.121969	0.0820394	0.0145465	0.0135634	0.0584998	0.0364763	0.00291086	0.022352		0.809845	0.809394	0.0741875	0.0719378	0.51742	0.512854	107.499	1175.31
P47-1A	BM 2019,P4(12)	2019-08-28	49.94	0.68	5.72	5.3	0.11	15.26	22.96	0.2	0	0.13	100.3		83.6935		1.8356	0.0188004	0.164401	0.0833877	0.247789	0.162915	0.0538882	0.109027	0.00342458	0.836166	0.90422	0.014253	0	0.00377768		0.65522	0.130344	0.0890448	0.0177138	0.014253	0.0691347	0.0476333	0.00188884	0.0288329		0.785563	0.797345	0.0780921	0.0748645	0.689893	0.688223	149.419	1179.55
P47-1A	BM 2019,P4(12)	2019-08-28	50.88	0.48	4.36	4.59	0.11	15.96	23.01	0.18	0	0.27	99.84		86.1078		1.87216	0.0132851	0.127841	0.0612357	0.189077	0.141242	0.0450226	0.0962196	0.00342826	0.875461	0.907163	0.0128415	0	0.00785438		0.699522	0.115596	0.0864988	0.014294	0.0128415	0.0483942	0.0397236	0.00392719	0.0264385		0.815118	0.813057	0.0702828	0.0689764	0.486983	0.484848	66.7898	1172.08
P47-1A	BM 2019,P4(12)	2019-08-28	49.69	0.7	5.63	5.2	0.1	15.24	22.69	0.21	0	0.19	99.65		83.9341		1.83721	0.0194678	0.162793	0.0825393	0.245332	0.160786	0.0508182	0.109968	0.00313166	0.840007	0.89887	0.0150541	0	0.00555386		0.653442	0.127512	0.0919721	0.0179473	0.0150541	0.0674852	0.0476538	0.00277693	0.028186		0.780954	0.790416	0.0819967	0.0781192	0.710184	0.708754	190.398	1182.77
P47-1A	BM 2019,P4(12)	2019-08-28	52.48	0.32	2.61	4.99	0.13	17.73	21.45	0.12	0	0.12	99.95		86.3644		1.91987	0.00880556	0.0801316	0.0324002	0.112532	0.152663	0.0351611	0.117502	0.00402815	0.96693	0.840772	0.0085115	0	0.00347065		0.677274	0.109752	0.143095	0.0231886	0.0085115	0.0238887	0.0281215	0.00173533	0.0193159		0.787026	0.806408	0.0468552	0.0468552	0.324656	0.322953	52.94	1172.57
P47-1A	BM 2019,P4(12)	2019-08-28	49.45	0.72	5.74	5.2	0.11	15.2	22.83	0.2	0	0.23	99.68		83.8987		1.82967	0.0200387	0.170326	0.0799826	0.250309	0.160904	0.0578861	0.103018	0.00344735	0.838416	0.905079	0.0143478	0	0.00672803		0.655282	0.128452	0.0901258	0.017667	0.0143478	0.0656348	0.0523457	0.00336401	0.0323071		0.783734	0.796036	0.0780921	0.0752579	0.730475	0.728468	154.696	1180.02
P47-1A	BM 2019,P4(12)	2019-08-28	49.4	0.75	5.81	5.28	0.1	15.23	22.73	0.2	0	0.15	99.65		83.7182		1.82816	0.0208775	0.171838	0.0815699	0.253408	0.16341	0.0584752	0.104934	0.00313453	0.840226	0.901281	0.0143504	0	0.00438866		0.6506	0.128958	0.0935049	0.0185339	0.0143504	0.0672195	0.0523094	0.00219433	0.0314319		0.779558	0.7934	0.0780921	0.075293	0.760911	0.754931	155.888	1180.32
P47-1A	BM 2019,P4(12)	2019-08-28	51.77	0.38	3.04	4.39	0.11	16.81	23.11	0.17	0	0.06	99.84		87.2218		1.90206	0.0105017	0.0979429	0.0336935	0.131636	0.134886	0.0536132	0.0812725	0.00342313	0.920707	0.909742	0.0121099	0	0.00174281		0.738213	0.110895	0.089759	0.0134836	0.0121099	0.0215835	0.0381797	0.000871403	0.027678		0.849108	0.821146	0.0663782	0.064393	0.385528	0.384802	42.38	1166.87
P47-1A	BM 2019,P4(12)	2019-08-28	50.7	0.45	4.23	4.63	0.11	16.21	23.15	0.17	0	0.19	99.84		86.1898		1.86764	0.0124688	0.132364	0.0512816	0.183646	0.142633	0.0627534	0.07988	0.00343212	0.890176	0.91371	0.0121417	0	0.00553338		0.708875	0.116316	0.0891764	0.0146326	0.0121417	0.0391399	0.0466122	0.00276669	0.0341434		0.825191	0.817937	0.0663782	0.0640168	0.456547	0.452279	44.82	1168.5
P47-1A	BM 2019,P4(12)	2019-08-28	51.78	0.34	3.3	4.14	0.1	16.52	23.47	0.16	0	0.23	100.04		87.6743		1.89839	0.0093763	0.101612	0.0409796	0.142592	0.126934	0.0465866	0.0803478	0.00310533	0.902904	0.921954	0.0113734	0	0.00666658		0.745624	0.107388	0.0772828	0.0111306	0.0113734	0.0296062	0.0360029	0.00333329	0.0266266		0.853011	0.834476	0.0624736	0.0652156	0.344947	0.344223	47.81	1163.36
P47-1A	BM 2019,P4(12)	2019-08-28	49.45	0.83	6.3	5.61	0.13	14.99	22.35	0.26	0	0.13	100.05		82.6483		1.82262	0.0230111	0.177379	0.0962908	0.27367	0.172921	0.0498585	0.123063	0.00405843	0.823645	0.882634	0.0185802	0	0.00378814		0.619978	0.133217	0.100163	0.0215225	0.0185802	0.0777106	0.0498344	0.00189407	0.0268233		0.753195	0.763391	0.10152	0.0922862	0.842075	0.837578	352.63	1196.06
P47-1A	BM 2019,P4(12)	2019-08-28	52.71	0.29	2.66	4.74	0.13	17.32	22.01	0.14	0	0.07	100.07		86.6908		1.92543	0.00796823	0.0745712	0.0399465	0.114518	0.1448	0.0265821	0.118218	0.00402219	0.943172	0.861445	0.00991539	0	0.00202155		0.697997	0.110136	0.120851	0.0190689	0.00991539	0.0300312	0.02227	0.00101078	0.0143018		0.808133	0.813888	0.0546644	0.0614	0.294219	0.291729	39.89	1169.06
P47-1A	BM 2019,P4(12)	2019-08-28	49.48	0.7	5.94	5.32	0.12	15.07	22.79	0.2	0	0.1	99.72		83.4699		1.82964	0.0194699	0.170361	0.0885071	0.258868	0.164514	0.0543299	0.110184	0.00375839	0.830725	0.902928	0.0143388	0	0.0029234		0.647952	0.13125	0.0898241	0.0181949	0.0143388	0.0741683	0.0480965	0.0014617	0.0286267		0.779201	0.795464	0.0780921	0.0752481	0.710184	0.708329	155.389	1180.3
P47-1A	BM 2019,P4(12)	2019-08-28	50.82	0.52	4.81	4.87	0.12	15.51	23	0.19	0	0.26	100.1		85.0237		1.86658	0.0143663	0.133422	0.0747941	0.208216	0.149588	0.0358757	0.113712	0.00373317	0.849243	0.905133	0.0135305	0	0.00754984		0.681058	0.122957	0.0825111	0.0148964	0.0135305	0.0612636	0.036079	0.00377492	0.0217128		0.804016	0.808581	0.0741875	0.0718358	0.527565	0.527249	107.153	1175.56
P47-1A	BM 2019,P4(12)	2019-08-28	51.87	0.34	3.33	3.89	0.08	16.53	23.28	0.17	0	0.37	99.86		88.338		1.90176	0.00937664	0.0982435	0.0456496	0.143893	0.119274	0.0352004	0.0840732	0.00248436	0.903483	0.914523	0.0120847	0	0.0107249		0.743111	0.100145	0.0790913	0.0106587	0.0120847	0.0335649	0.0323393	0.00536245	0.0229626		0.843257	0.826975	0.0663782	0.0643346	0.344947	0.344404	37.92	1167.12
P47-1A	BM 2019,P4(12)	2019-08-28	52.85	0.31	2.77	4.23	0.1	16.93	22.77	0.17	0	0.26	100.39		87.7068		1.92422	0.00848986	0.0757826	0.0430802	0.118863	0.128797	0.0202394	0.108558	0.00308386	0.918914	0.888271	0.0120007	0	0.00748402		0.72679	0.104308	0.0947134	0.0135931	0.0120007	0.0310795	0.0223515	0.00374201	0.0138617		0.831098	0.817416	0.0663782	0.0642434	0.31451	0.313871	35.04	1167.52
P47-1A	BM 2019,P4(12)	2019-08-28	51.33	0.5	4.48	4.8	0.1	15.53	22.81	0.19	0	0.2	99.94		85.2234		1.88432	0.0138065	0.115683	0.0781453	0.193828	0.14736	0.0176439	0.129716	0.00310934	0.84989	0.897183	0.0135233	0	0.00580451		0.683175	0.120953	0.0820366	0.0145242	0.0135233	0.0646219	0.0255306	0.00290225	0.0117242		0.804128	0.809028	0.0741875	0.0718063	0.507274	0.502308	106.745	1175.53
P47-1A	BM 2019,P4(12)	2019-08-28	50.32	0.52	5.21	4.86	0.11	15.8	22.71	0.2	0	0.2	99.93		85.2839		1.85104	0.0143883	0.148959	0.0769174	0.225876	0.149509	0.0517126	0.0977966	0.00342731	0.866445	0.895088	0.0142644	0	0.00581645		0.668395	0.117979	0.0975684	0.0172218	0.0142644	0.062653	0.0431528	0.00290823	0.0287645		0.786374	0.79327	0.0780921	0.0749058	0.527565	0.522923	149.794	1179.54
P47-1A	BM 2019,P4(12)	2019-08-28	52.03	0.33	2.96	4.43	0.11	16.93	22.65	0.18	0	0.14	99.76		87.2		1.91012	0.00911276	0.0898804	0.038192	0.128072	0.136009	0.0422118	0.0937968	0.00342046	0.926557	0.890939	0.0128123	0	0.00406338		0.722548	0.10873	0.100518	0.015126	0.0128123	0.0253797	0.0322504	0.00203169	0.0231376		0.831278	0.807479	0.0702828	0.0687748	0.334801	0.331903	61.3543	1170.93
P47-1A	BM 2019,P4(12)	2019-08-28	51.05	0.56	5	4.96	0.11	15.67	22.64	0.22	0	0.16	100.37		84.9209		1.86718	0.0154067	0.132817	0.0827184	0.215535	0.151715	0.0302597	0.121455	0.00340776	0.854415	0.887239	0.0156013	0	0.00462662		0.664344	0.120615	0.0935932	0.0169923	0.0156013	0.0671171	0.0328498	0.00231331	0.0174432		0.784959	0.787408	0.0859013	0.0802879	0.568147	0.564945	215.452	1184.41
P47-1A	BM 2019,P4(12)	2019-08-28	50.88	0.54	4.84	5.12	0.13	15.57	22.46	0.2	0	0.05	99.79		84.4259		1.87231	0.014947	0.12769	0.08222	0.20991	0.157564	0.0283908	0.129173	0.0040519	0.854138	0.885551	0.0142695	0	0.00145463		0.661784	0.12522	0.0944732	0.0178758	0.0142695	0.0679505	0.0298697	0.000727316	0.0149227		0.787003	0.794583	0.0780921	0.0749227	0.547856	0.545684	149.895	1179.51
P47-1D	BM 2019,P4(12)	2019-08-28	51.21	0.41	3.93	3.98	0.1	16.22	22.94	0.21	0	0.83	99.83		87.9004		1.88113	0.0113286	0.118875	0.0512675	0.170142	0.122265	0.0358024	0.0864625	0.00311134	0.888224	0.902879	0.0149565	0	0.0241042		0.712642	0.100592	0.0864278	0.0121996	0.0149565	0.036311	0.0412819	0.0120521	0.0299533		0.813234	0.799994	0.0819967	0.0775367	0.415965	0.41351	177.586	1180.27
BM number identifies the sample in the Petrology collection of the Natural History Museum (London, UK). Columns D-N are wt%; columns R-AE are a.p.f.u (atoms per formula unit). Clinopyroxene (Cpx) components are as follows: Di: diopside; Hd: hedenbergite; En: enstatite; Fs: ferrosilite; Jd: jadeite; CaTs: Ca-Tschermak; CaTiTs: Ca-Ti-Tschermak; CrCaTs: Cr-Ca-Tschermak; CaFeTs: Ca-Fe-Tschermak. Othe…
between measured and predicted values see Methods.
[truncated: 1 more columns]
