# Supplementary material for: Magma recharge and mush rejuvenation drive paroxysmal activity at Stromboli volcano
Source: Nat Commun. 2022 Dec 13;13:7717. doi: 10.1038/s41467-022-35405-z (PMC9746564; doi:10.1038/s41467-022-35405-z)
Supplement: Supplementary file 6 — Supplementary Table 4 [file 41467_2022_35405_MOESM6_ESM.xls]

## Sheet: Sheet1
Supplementary Table 4 - Trace element concentrations of 2019 clinopyroxene crystals
Sample	BM Number	Eruption	Sc	V	Cr	Ni	Zn	Zr	La	Ce	Pr	Nd	Sm	Eu	Gd	Tb	Dy	Ho	Er	Tm	Yb	Lu	Y
Diopside
P01-5	BM 2019,P4(2)	2019-07-03	132.6	276.7	1006	161.6	22.74	27.05	2.557	10.19	1.938	10.6	3.45	1.01	3.41	0.506	2.86	0.531	1.322	0.162	1.02	0.139	12.35
P01-5	BM 2019,P4(2)	2019-07-03	131.2	269.7	956	157.8	21.84	26.84	2.61	10.31	1.931	10.87	3.33	1.002	3.4	0.508	2.83	0.516	1.305	0.163	1.04	0.129	12.58
P01-5	BM 2019,P4(2)	2019-07-03	110.7	207.2	871	164.7	22.01	14.54	1.766	7.44	1.437	8.19	2.53	0.778	2.8	0.378	2.28	0.41	0.996	0.128	0.85	0.1077	9.69
P01-5	BM 2019,P4(2)	2019-07-03	123.8	319.7	1084	154.6	24.7	29	3.06	12.45	2.227	12.05	3.36	1.086	3.88	0.543	2.77	0.517	1.45	0.177	1.16	0.157	13.23
P01-5	BM 2019,P4(2)	2019-07-03	125.1	324.6	909	153.7	26.9	30.36	3.27	12.93	2.363	12.76	4.04	1.112	3.96	0.564	3.19	0.591	1.54	0.174	1.2	0.169	14.35
P01-5	BM 2019,P4(2)	2019-07-03	125.3	240.3	1510	171.8	19.51	18.99	2.172	8.43	1.585	8.77	2.7	0.785	2.82	0.431	2.47	0.452	1.183	0.141	0.807	0.123	10.92
P01-5	BM 2019,P4(2)	2019-07-03	118.9	246.5	2220	169.5	18.28	17.24	2.034	7.82	1.454	8.19	2.58	0.733	2.7	0.37	2.11	0.376	1.023	0.115	0.779	0.105	9.23
P01-5	BM 2019,P4(2)	2019-07-03	120.9	266.3	1863	165.6	18.93	21.6	2.295	9.11	1.656	9.41	2.9	0.82	2.95	0.408	2.39	0.444	1.057	0.134	0.843	0.114	10.44
P01-5	BM 2019,P4(2)	2019-07-03	109.2	245.9	1851	167	22.6	17.01	2.45	8.53	1.552	8.13	2.5	0.706	2.53	0.367	2.04	0.406	1.005	0.132	0.747	0.11	9.41
P01-5	BM 2019,P4(2)	2019-07-03	124.6	275.2	1698	164.6	20.05	23.9	2.86	10.98	1.984	10.95	3.48	0.964	3.51	0.487	2.81	0.508	1.29	0.152	1.018	0.141	12.55
P01-5	BM 2019,P4(2)	2019-07-03	87.8	158	1160	140	15.55	9.06	1.333	5.37	1.023	5.66	1.63	0.519	1.74	0.251	1.47	0.262	0.677	0.077	0.465	0.0663	6.36
P01-5	BM 2019,P4(2)	2019-07-03	117.5	213.1	740	153.9	21.45	17.93	2.06	8.35	1.571	8.56	2.81	0.827	2.83	0.414	2.48	0.471	1.095	0.139	0.989	0.132	11.05
P01-5	BM 2019,P4(2)	2019-07-03	124.4	289	1482	158.9	20.78	26.5	3.17	11.69	2.17	12	3.75	0.99	3.54	0.538	2.87	0.559	1.42	0.175	1.125	0.145	13.53
P24-3	BM 2019,P4(7)	2019-07-03	126.1	214.4	866	166.9	23.32	18.06	2.107	8.34	1.602	9.46	3.21	0.906	3.41	0.453	2.74	0.479	1.122	0.148	0.908	0.13	11.91
P24-3	BM 2019,P4(7)	2019-07-03	140.5	296	1717	163	20.13	28.9	2.78	10.93	2.059	11.45	3.65	0.994	3.47	0.512	2.85	0.525	1.35	0.178	1.067	0.15	12.58
P24-3	BM 2019,P4(7)	2019-07-03	127.3	220.3	881	173.3	24.21	17.81	2.078	8.52	1.584	9.69	3.11	0.936	3.42	0.457	2.75	0.498	1.227	0.147	0.866	0.136	11.8
P24-3	BM 2019,P4(7)	2019-07-03	110.7	222.3	829	168.5	22.57	15.39	1.914	8.07	1.5	8.64	2.76	0.797	2.82	0.402	2.17	0.424	1.042	0.1233	0.803	0.109	9.81
P24-3	BM 2019,P4(7)	2019-07-03	92.5	197.7	1654	159.2	16.65	10.4	1.519	6	1.103	6.1	1.84	0.569	1.99	0.268	1.49	0.28	0.68	0.0753	0.509	0.0687	6.75
P24-3	BM 2019,P4(7)	2019-07-03	106.7	265.3	1614	155.9	21.8	21.36	2.52	9.98	1.852	9.91	3.09	0.805	2.89	0.403	2.41	0.43	1.065	0.1331	0.908	0.113	10.72
P24-3	BM 2019,P4(7)	2019-07-03	91.1	197.7	1879	158.1	16.77	10.55	1.477	5.98	1.119	5.84	1.89	0.548	1.81	0.243	1.4	0.275	0.688	0.0837	0.49	0.0607	6.74
P24-3	BM 2019,P4(7)	2019-07-03	96.5	218.1	1770	166.1	19.43	11.73	1.671	6.93	1.276	7.06	2.11	0.624	2.13	0.305	1.73	0.32	0.783	0.0912	0.604	0.074	7.47
P24-3	BM 2019,P4(7)	2019-07-03	101.3	272	1470	152	27.13	20.58	3.05	11.76	2.077	11.53	3.3	0.82	3	0.459	2.5	0.496	1.102	0.145	0.908	0.137	11.42
P24-3	BM 2019,P4(7)	2019-07-03	128.3	346	741	169.1	28.4	35	3.73	14.32	2.69	15	4.05	1.27	4.56	0.666	3.55	0.658	1.9	0.22	1.4	0.192	17
P24-3	BM 2019,P4(7)	2019-07-03	127.7	314.1	1721	165.3	22.3	33.64	3.54	13.18	2.33	12.57	3.7	1.119	3.74	0.526	2.96	0.565	1.42	0.182	1.13	0.158	13.67
P24-3	BM 2019,P4(7)	2019-07-03	115.9	228	711	161.4	23.56	19.23	2.18	8.88	1.671	9.61	2.96	0.887	3.19	0.452	2.64	0.462	1.123	0.137	0.874	0.132	11.47
P24-3	BM 2019,P4(7)	2019-07-03	121.5	352.6	816	146.8	25.69	40.3	4.56	16.13	2.76	14.85	4.37	1.221	4.32	0.611	3.57	0.676	1.74	0.195	1.31	0.176	16.07
P24-3	BM 2019,P4(7)	2019-07-03	130.1	342.7	1096	149.2	25.33	40.8	4.37	14.92	2.644	14.14	4.3	1.192	4.31	0.608	3.38	0.608	1.58	0.195	1.35	0.178	15.39
P24-3	BM 2019,P4(7)	2019-07-03	143.1	330.8	1200	160.9	20.59	34.6	3.09	11.53	2.207	12.11	3.78	1.072	3.71	0.533	3.05	0.558	1.398	0.182	1.23	0.149	13.45
P10-5	BM 2019,P4(4)	2019-07-03	91.1	187.7	1841	175.4	18.22	9.45	1.328	5.69	1.056	5.66	1.66	0.537	1.87	0.272	1.48	0.274	0.693	0.0849	0.567	0.0751	6.52
P10-5	BM 2019,P4(4)	2019-07-03	97.6	188.5	1242	165.9	19.67	11.68	1.606	6.72	1.243	6.97	2.16	0.673	2.19	0.322	1.83	0.324	0.884	0.0946	0.61	0.0922	7.93
P30-07	BM 2019,P4(9)	2019-07-03	115.3	248.3	2059	172.9	20.26	16.88	1.938	7.68	1.424	7.99	2.44	0.703	2.63	0.359	1.93	0.371	0.966	0.1146	0.76	0.0968	8.87
P30-07	BM 2019,P4(9)	2019-07-03	110.4	243.1	1862	175.3	20.87	15.16	1.947	7.99	1.48	8.05	2.46	0.693	2.49	0.363	1.95	0.374	0.961	0.122	0.84	0.105	8.74
P30-07	BM 2019,P4(9)	2019-07-03	114	221	1333	165.8	21.99	16.34	1.918	7.91	1.508	8.53	2.6	0.78	2.68	0.398	2.22	0.417	1.078	0.123	0.862	0.114	9.94
P30-07	BM 2019,P4(9)	2019-07-03	123.2	221.1	806	163.5	26.1	19.86	2.257	9.48	1.81	10.17	3.34	0.959	3.37	0.494	2.61	0.488	1.208	0.155	0.937	0.125	11.88
P30-07	BM 2019,P4(9)	2019-07-03	135.2	370.3	786	149.6	29.88	44	3.64	14.22	2.611	14.25	4.4	1.236	4.56	0.639	3.59	0.673	1.76	0.219	1.42	0.195	16.67
P30-07	BM 2019,P4(9)	2019-07-03	137.2	324.3	1857	159.7	22.33	32.34	2.998	11.68	2.155	11.5	3.94	1.048	3.71	0.527	2.88	0.538	1.336	0.176	1.07	0.153	13.22
P30-07	BM 2019,P4(9)	2019-07-03	116.4	236.1	1137	162.7	23.44	17.96	2.17	8.68	1.653	9.33	2.83	0.861	2.96	0.44	2.38	0.439	1.151	0.131	0.859	0.117	10.48
P30-07	BM 2019,P4(9)	2019-07-03	110.6	215.3	823	161.7	24.16	16.61	1.979	8.32	1.574	8.97	2.77	0.819	3.1	0.425	2.23	0.417	1.019	0.133	0.798	0.112	10.09
P30-07	BM 2019,P4(9)	2019-07-03	123.6	260	1104	156.8	22.97	24.8	2.46	9.8	1.854	10.18	3.06	0.947	3.24	0.466	2.61	0.465	1.175	0.143	0.856	0.127	11.3
P30-07	BM 2019,P4(9)	2019-07-03	97.1	201	2459	176.1	17.49	10.09	1.543	5.96	1.159	6.39	2.05	0.584	2.03	0.289	1.6	0.277	0.713	0.0848	0.533	0.0794	6.98
P30-07	BM 2019,P4(9)	2019-07-03	98.6	207.8	2432	175.1	18.33	10.37	1.508	6.25	1.162	6.28	1.93	0.603	1.93	0.284	1.6	0.289	0.695	0.0992	0.506	0.0769	6.88
P30-07	BM 2019,P4(9)	2019-07-03	140.8	327.7	1212	156.1	22.65	35.25	3.088	12.08	2.229	12.48	3.93	1.055	3.78	0.537	3.06	0.552	1.347	0.175	1.002	0.154	13.6
P30-07	BM 2019,P4(9)	2019-07-03	139.6	314.6	1178	158.2	23	29	3.18	12.32	2.273	13.02	4.28	1.15	4.31	0.588	3.47	0.618	1.614	0.198	1.25	0.166	15.03
P30-07	BM 2019,P4(9)	2019-07-03	159	374.1	1655	160.4	22.21	46.22	3.23	12.78	2.354	13.44	4.09	1.193	3.97	0.596	3.38	0.606	1.543	0.192	1.119	0.173	14.56
P30-07	BM 2019,P4(9)	2019-07-03	149.2	386	1435	168.4	22.7	42.5	3.76	14.19	2.6	14.48	4.17	1.299	4.47	0.629	3.85	0.722	1.77	0.226	1.34	0.193	17.34
P30-07	BM 2019,P4(9)	2019-07-03	95.8	194.8	1157	146.4	19.19	14.33	1.786	7.13	1.292	7.31	2.14	0.662	2.36	0.339	1.86	0.352	0.891	0.1074	0.727	0.0943	8.5
P30-07	BM 2019,P4(9)	2019-07-03	105.7	251.9	868	139.4	19.92	22.81	2.435	9.6	1.718	9.71	2.93	0.836	2.85	0.427	2.26	0.427	1.07	0.136	0.746	0.115	10.56
P30-07	BM 2019,P4(9)	2019-07-03	102.8	192.1	1080	169.7	19.54	10.62	1.514	5.85	1.161	6.55	2.08	0.621	2.22	0.284	1.74	0.312	0.8	0.1039	0.587	0.0811	7.78
P30-07	BM 2019,P4(9)	2019-07-03	103.8	195.6	1114	172.8	19.8	11.07	1.516	6.31	1.252	6.56	2.29	0.631	2.27	0.308	1.86	0.319	0.752	0.105	0.598	0.085	7.95
P30-07	BM 2019,P4(9)	2019-07-03	98.7	206.7	2185	165.7	17.3	11.1	1.533	6.14	1.178	6.36	1.94	0.572	1.91	0.3	1.65	0.293	0.713	0.0865	0.573	0.0731	7.03
P30-07	BM 2019,P4(9)	2019-07-03	95.1	185.6	2880	170.2	15.61	9.05	1.408	5.31	1.008	5.66	1.81	0.521	1.79	0.264	1.418	0.274	0.676	0.0805	0.492	0.0662	6.4
P30-07	BM 2019,P4(9)	2019-07-03	103.4	205.2	1193	168.7	21.18	13.72	1.79	7.48	1.371	7.59	2.43	0.716	2.55	0.354	2.01	0.365	0.95	0.1102	0.62	0.1	8.97
P30-07	BM 2019,P4(9)	2019-07-03	112.6	253.3	2285	174.9	18.38	17.6	2.079	8.5	1.565	8.76	2.53	0.756	2.64	0.387	2.06	0.384	0.965	0.135	0.739	0.102	9.4
P30-07	BM 2019,P4(9)	2019-07-03	97.6	198.8	1487	173.9	18.32	10.39	1.5	6.03	1.164	6.32	2.02	0.595	2.11	0.283	1.74	0.293	0.74	0.096	0.53	0.0821	7.4
P30-07	BM 2019,P4(9)	2019-07-03	108.9	225.2	1394	169.8	20.07	15.86	2.22	7.99	1.511	7.96	2.62	0.727	2.46	0.352	1.96	0.363	0.86	0.118	0.767	0.1	8.7
P30-07	BM 2019,P4(9)	2019-07-03	117.5	250.4	1182	167.7	23.09	20.98	2.209	9.2	1.711	9.42	3.09	0.884	3.29	0.457	2.6	0.468	1.198	0.152	0.864	0.142	11.44
P30-07	BM 2019,P4(9)	2019-07-03	117.3	212.3	847	163	22.89	17.81	1.984	8.31	1.593	8.82	2.9	0.825	2.73	0.424	2.4	0.44	1.118	0.144	0.875	0.133	10.61
P30-07	BM 2019,P4(9)	2019-07-03	129.9	309.9	1075	158.4	22.58	31.5	2.84	11.22	2.124	11.2	3.56	1.077	3.71	0.524	2.9	0.536	1.356	0.155	1.06	0.139	13.08
P30-07	BM 2019,P4(9)	2019-07-03	137.2	344.2	1071	157	21.62	36.8	3.45	13.17	2.364	13.08	3.82	1.137	3.93	0.587	3.05	0.564	1.45	0.178	1.08	0.161	13.83
P30-07	BM 2019,P4(9)	2019-07-03	74.8	130.5	3675	185	21.95	7.68	1.798	6.92	1.243	6.43	1.84	0.507	1.83	0.23	1.357	0.238	0.568	0.071	0.506	0.0614	5.67
P30-07	BM 2019,P4(9)	2019-07-03	75.6	127.1	6540	219.9	18.8	8.71	1.985	7.14	1.19	6.33	1.85	0.512	1.61	0.227	1.232	0.245	0.539	0.0792	0.424	0.0683	5.88
P30-07	BM 2019,P4(9)	2019-07-03	138	343	1565	167.2	22.1	36.3	3.17	12.93	2.4	12.62	4.01	1.111	3.89	0.561	3.02	0.578	1.3	0.162	1.06	0.146	13.29
P30-07	BM 2019,P4(9)	2019-07-03	109.3	230.6	3252	179.7	17.07	13.8	1.712	6.78	1.297	7.31	2.13	0.649	2.21	0.311	1.8	0.328	0.831	0.107	0.677	0.0948	7.96
P30-07	BM 2019,P4(9)	2019-07-03	89.8	171	2021	176.9	16.88	7.56	1.312	5.22	0.981	5.56	1.76	0.5	1.73	0.269	1.336	0.234	0.648	0.0752	0.483	0.0684	6.06
P30-07	BM 2019,P4(9)	2019-07-03	129.1	305.8	1607	176	19.85	25.1	2.55	10.44	1.879	10.4	3.22	0.935	3.02	0.469	2.74	0.486	1.196	0.144	0.914	0.118	11.39
P30-07	BM 2019,P4(9)	2019-07-03	131.4	307.1	1796	173.7	20.85	26	2.76	10.78	1.969	10.93	3.45	1.01	3.24	0.478	2.79	0.506	1.217	0.164	1.041	0.138	12.2
P30-07	BM 2019,P4(9)	2019-07-03	105.8	228.2	2165	175.1	17.71	12.83	1.707	6.86	1.309	7.22	2.39	0.663	2.42	0.344	1.92	0.339	0.9	0.1037	0.646	0.0926	8.38
P30-07	BM 2019,P4(9)	2019-07-03	104.3	209.1	1800	171.3	17.87	12.83	1.695	6.93	1.275	7.33	2.14	0.648	2.31	0.312	1.77	0.33	0.782	0.0971	0.651	0.0853	7.78
P30-07	BM 2019,P4(9)	2019-07-03	91.4	192.8	2160	175.5	17.06	8.81	1.41	5.69	1.081	6	1.85	0.518	1.8	0.271	1.45	0.262	0.631	0.0817	0.484	0.0645	6.34
P30-07	BM 2019,P4(9)	2019-07-03	123.2	305.4	1704	171.6	22.28	29.73	3.06	11.98	2.17	11.94	3.54	1.014	3.76	0.525	3	0.547	1.38	0.177	1.036	0.155	13.5
P30-07	BM 2019,P4(9)	2019-07-03	103.3	216.6	1084	168.1	19.43	13.03	1.688	6.85	1.286	7.31	2.22	0.68	2.24	0.353	1.87	0.33	0.926	0.107	0.634	0.092	8.3
P30-07	BM 2019,P4(9)	2019-07-03	106.3	243.2	1844	177.1	19.09	13.73	1.751	7.29	1.323	7.72	2.26	0.682	2.23	0.335	1.93	0.338	0.867	0.106	0.602	0.0972	8.16
P30-07	BM 2019,P4(9)	2019-07-03	119.5	281.6	834	154	23.14	22.32	2.482	10	1.808	10.16	3.37	0.932	3.26	0.454	2.57	0.48	1.218	0.152	0.975	0.137	11.95
P30-07	BM 2019,P4(9)	2019-07-03	133.9	305.8	1006	156.4	26.34	43.1	4.71	15.89	2.66	14.43	4.26	1.219	4.27	0.613	3.58	0.615	1.73	0.211	1.36	0.179	16.12
P30-07	BM 2019,P4(9)	2019-07-03	109.2	215.6	750	162.4	20.99	15.61	1.963	7.75	1.41	8.06	2.58	0.779	2.62	0.409	2.23	0.386	1.032	0.122	0.756	0.099	9.63
P07-5	BM 2019,P4(3)	2019-07-03	157.4	360.4	1377	163.9	22.69	42.7	3.41	13.11	2.425	13.45	4.35	1.167	4.45	0.626	3.42	0.647	1.58	0.195	1.15	0.182	15.09
P07-5	BM 2019,P4(3)	2019-07-03	159.6	344.3	1381	160.5	21.79	34.58	4.14	16.11	3.02	16.51	5.08	1.425	5.19	0.724	4.26	0.76	1.93	0.239	1.46	0.198	18.49
P07-5	BM 2019,P4(3)	2019-07-03	148.5	347.5	1419	161.2	23.29	35.5	3.49	13.38	2.557	14.09	4.44	1.255	4.3	0.65	3.44	0.637	1.581	0.2	1.21	0.172	15.54
P21-1	BM 2019,P4(6)	2019-07-03	93.5	205.8	4770	183.3	22.49	15.01	2.122	8.09	1.478	8.1	2.4	0.678	2.52	0.348	1.99	0.372	0.975	0.1206	0.767	0.1015	8.82
P21-1	BM 2019,P4(6)	2019-07-03	104.7	321.9	3729	129.1	51.1	25.48	3.86	14.32	2.519	13.22	4.27	0.995	3.92	0.566	3.19	0.608	1.576	0.218	1.35	0.202	15.2
P21-1	BM 2019,P4(6)	2019-07-03	122.1	314.1	829	160.8	22.3	31	3.21	12.11	2.29	12.2	3.83	1.089	4.19	0.543	2.86	0.548	1.34	0.195	1.1	0.158	13.89
P21-1	BM 2019,P4(6)	2019-07-03	109.2	228.5	2253	171.4	18.12	13.21	1.749	7	1.217	7.27	2.24	0.626	2.32	0.323	1.75	0.334	0.772	0.0964	0.616	0.0896	7.83
P21-1	BM 2019,P4(6)	2019-07-03	101.7	190.9	1454	172.2	19.12	9.95	1.487	6.06	1.111	6.35	2.03	0.594	2.13	0.282	1.71	0.31	0.739	0.0833	0.549	0.0799	7.21
P21-1	BM 2019,P4(6)	2019-07-03	98.3	192.4	1481	174.6	18.64	9.19	1.445	5.72	1.09	6.16	1.95	0.566	2	0.278	1.6	0.287	0.73	0.0943	0.516	0.0842	7.19
P21-1	BM 2019,P4(6)	2019-07-03	103.9	210.5	1806	171.5	19	11.74	1.686	6.71	1.289	7.44	2.38	0.636	2.17	0.332	1.94	0.318	0.791	0.0973	0.614	0.086	8.04
P21-1	BM 2019,P4(6)	2019-07-03	96.4	180.7	1353	170	18.87	8.98	1.359	5.69	1.064	5.89	1.94	0.561	1.87	0.278	1.536	0.289	0.727	0.0903	0.528	0.0772	6.82
P21-1	BM 2019,P4(6)	2019-07-03	96.9	190.3	1369	168.7	18.93	9	1.384	5.64	1.067	5.84	1.91	0.585	2	0.278	1.48	0.276	0.702	0.0844	0.535	0.0794	6.94
P21-1	BM 2019,P4(6)	2019-07-03	101.2	204.4	1621	171.3	18.4	10.38	1.56	5.98	1.118	6.29	2.27	0.603	1.88	0.298	1.7	0.307	0.8	0.091	0.65	0.071	7.83
P21-1	BM 2019,P4(6)	2019-07-03	89	181.8	1858	175.2	16.1	7.76	1.33	5.31	0.931	5.21	1.81	0.514	1.84	0.251	1.31	0.268	0.72	0.078	0.44	0.051	6.37
P21-1	BM 2019,P4(6)	2019-07-03	124.5	236.5	788	172	24.4	21.38	2.51	9.65	1.84	10.52	3.33	1.022	3.82	0.487	2.69	0.535	1.34	0.158	0.88	0.129	12.71
P21-1	BM 2019,P4(6)	2019-07-03	129.2	305.2	825	169.6	21	26.18	2.62	10.46	1.94	11.3	3.54	0.983	3.57	0.521	2.64	0.504	1.41	0.155	1.09	0.17	12.93
P21-1	BM 2019,P4(6)	2019-07-03	121.5	245.6	855	165.9	26.88	21.95	2.377	9.67	1.807	10.09	3.36	0.967	3.51	0.485	2.68	0.538	1.328	0.169	1.093	0.148	12.8
P21-1	BM 2019,P4(6)	2019-07-03	135.9	339.1	1203	154.2	24.81	37.97	3.59	13.63	2.488	13.1	4.07	1.184	3.97	0.573	3.09	0.584	1.58	0.195	1.196	0.172	14.64
P21-1	BM 2019,P4(6)	2019-07-03	108.8	243.4	1138	139.2	18.08	20.88	2.126	8.37	1.611	8.75	2.73	0.814	2.75	0.414	2.26	0.422	0.986	0.139	0.801	0.1162	10.27
P44-1	BM 2019,P4(11)	2019-08-28	96.4	199.3	858	162	20.13	12.06	1.709	6.91	1.273	7.33	2.37	0.667	2.31	0.328	1.8	0.338	0.887	0.108	0.682	0.093	8.08
P44-1	BM 2019,P4(11)	2019-08-28	124.3	253	1803	185	19.9	19.13	2.29	8.65	1.578	8.73	2.72	0.745	2.69	0.411	2.5	0.429	1.17	0.127	1.02	0.122	10.53
P44-1	BM 2019,P4(11)	2019-08-28	98	213.2	853	168.1	21.96	14.12	1.882	7.59	1.456	7.79	2.21	0.698	2.24	0.373	2.04	0.355	0.877	0.122	0.659	0.0991	8.98
P44-1	BM 2019,P4(11)	2019-08-28	96.2	207.7	838	164.9	21.55	12.92	1.756	7.07	1.351	7.43	2.36	0.673	2.21	0.339	1.77	0.339	0.878	0.1051	0.698	0.0822	8.45
P44-1	BM 2019,P4(11)	2019-08-28	116.8	194.3	1371	173.4	20.35	13.54	1.734	7.14	1.359	7.6	2.48	0.724	2.46	0.361	1.98	0.377	0.927	0.122	0.723	0.09	9.12
P44-1	BM 2019,P4(11)	2019-08-28	118	204	1125	168.3	21.6	15.07	1.79	7.59	1.413	8.2	2.6	0.772	2.71	0.409	2.18	0.41	1.044	0.1167	0.793	0.107	10.03
P44-1	BM 2019,P4(11)	2019-08-28	126.6	339	1112	165.5	25.9	36.3	3.54	13.81	2.388	13.23	4.21	1.165	4.28	0.598	3.31	0.595	1.66	0.205	1.23	0.173	15.27
P44-1	BM 2019,P4(11)	2019-08-28	144.3	347.9	1208	163.1	21.36	40.2	3.04	12.39	2.259	12.63	3.95	1.107	4.12	0.565	3.09	0.6	1.45	0.187	1.15	0.155	14.43
P44-1	BM 2019,P4(11)	2019-08-28	152.4	382.4	1135	163.6	20.97	47.7	3.37	13.28	2.447	13.62	4.09	1.162	4.13	0.585	3.48	0.638	1.61	0.196	1.24	0.17	14.83
P44-1	BM 2019,P4(11)	2019-08-28	139.7	363.5	967	166.9	22.2	38.6	3.32	13.24	2.369	13.62	4.18	1.205	3.96	0.594	3.51	0.637	1.65	0.205	1.35	0.172	15.64
P44-1	BM 2019,P4(11)	2019-08-28	120.8	306	1572	159.5	20.43	27.57	2.74	10.87	1.99	10.79	3.39	0.96	3.19	0.475	2.69	0.483	1.24	0.156	0.9	0.13	11.6
P44-1	BM 2019,P4(11)	2019-08-28	143.3	338.1	1775	174.7	19.62	33.14	3.138	11.78	2.15	11.96	3.69	1.065	3.74	0.554	2.95	0.581	1.349	0.18	1.17	0.162	13.98
P44-1	BM 2019,P4(11)	2019-08-28	151.4	342.1	1737	170.1	20.76	36.89	3.519	13.6	2.517	14.08	4.39	1.249	4.59	0.627	3.52	0.641	1.62	0.212	1.24	0.186	15.81
P44-1	BM 2019,P4(11)	2019-08-28	128.9	205.1	1099	173.4	21.5	16.63	1.958	7.76	1.488	8.75	2.86	0.868	3.06	0.436	2.51	0.472	1.158	0.154	0.997	0.121	11.33
P44-1	BM 2019,P4(11)	2019-08-28	127.4	204	981	172.9	21.23	16.71	1.973	7.8	1.489	8.92	2.89	0.873	3.19	0.463	2.53	0.499	1.318	0.156	0.95	0.129	11.95
P44-1	BM 2019,P4(11)	2019-08-28	113.1	280.8	975	175.5	23.1	23.3	3.28	10.73	1.86	10.53	3.16	0.883	3.04	0.427	2.24	0.418	0.97	0.123	0.88	0.125	10.91
P44-1	BM 2019,P4(11)	2019-08-28	113.2	262.6	986	173.8	20.7	18.99	2.3	8.75	1.516	8.78	2.75	0.877	3.09	0.4	2.14	0.414	1.17	0.13	0.82	0.119	10.44
P44-1	BM 2019,P4(11)	2019-08-28	137.8	331	1724	168.7	34.3	30.8	3.5	13.12	2.45	13.37	3.96	1.145	3.84	0.59	3.37	0.588	1.45	0.194	1.2	0.173	14.4
P44-1	BM 2019,P4(11)	2019-08-28	122.9	295.9	1476	164.3	20.21	25.6	2.723	10.53	1.957	10.59	3.21	0.911	3.25	0.46	2.55	0.494	1.155	0.153	0.9	0.121	11.67
P44-1	BM 2019,P4(11)	2019-08-28	112.3	276.1	1335	153.3	18.8	21.67	2.372	9.51	1.741	9.73	2.87	0.823	2.89	0.415	2.39	0.444	1.03	0.137	0.808	0.1052	10.55
P44-1	BM 2019,P4(11)	2019-08-28	102.1	214.3	814	163.5	20.04	13.37	1.753	7.16	1.327	7.63	2.56	0.665	2.33	0.342	1.98	0.362	0.878	0.12	0.721	0.095	8.67
P44-1	BM 2019,P4(11)	2019-08-28	120.9	304.4	1151	160.5	21.57	27.33	3.13	11.81	2.167	11.34	3.39	0.977	3.35	0.482	2.64	0.476	1.205	0.163	0.975	0.123	12.08
P44-1	BM 2019,P4(11)	2019-08-28	130	318	1529	165.1	21.29	29.4	2.76	10.66	1.973	11.27	3.16	0.93	3.44	0.497	2.89	0.519	1.297	0.17	1.004	0.14	12.48
P44-1	BM 2019,P4(11)	2019-08-28	133.2	384	703	150.8	23.09	45.7	3.33	13.56	2.58	13.69	4.3	1.225	4.32	0.638	3.36	0.646	1.71	0.213	1.35	0.171	15.75
P44-1	BM 2019,P4(11)	2019-08-28	144.3	346	1623	166	21.81	36	3.27	13	2.369	12.33	3.81	1.056	3.89	0.556	2.98	0.553	1.41	0.178	1.15	0.142	13.71
P44-1	BM 2019,P4(11)	2019-08-28	144	336.7	1417	157.3	21.18	30.7	3.78	14.92	2.705	14.91	4.45	1.283	4.51	0.657	3.61	0.665	1.7	0.218	1.33	0.168	15.93
P47-1	BM 2019,P4(12)	2019-08-28	100.3	210.8	827	168.8	21.28	12.93	1.706	7.02	1.354	7.37	2.29	0.72	2.46	0.353	1.9	0.345	0.908	0.0982	0.68	0.101	8.46
P47-1	BM 2019,P4(12)	2019-08-28	123.7	284.5	1175	167.6	21.55	24.84	2.54	9.93	1.879	10.53	3.33	0.938	3.33	0.463	2.61	0.5	1.21	0.158	0.98	0.136	11.99
P47-1	BM 2019,P4(12)	2019-08-28	120.1	253.1	1616	172.2	18.94	18.57	2.058	8.12	1.504	8.64	2.81	0.801	2.62	0.384	2.07	0.394	1.076	0.135	0.855	0.1077	9.83
P47-1	BM 2019,P4(12)	2019-08-28	143.7	372.2	1129	167.9	21.73	42.7	3.23	13.13	2.455	13.79	4.21	1.181	4.05	0.586	3.33	0.636	1.64	0.195	1.26	0.174	15.13
P47-1	BM 2019,P4(12)	2019-08-28	151.8	384.6	1505	170.6	20.18	47.7	3.35	13.65	2.439	14.09	4.5	1.186	4.1	0.604	3.35	0.619	1.54	0.2	1.21	0.17	15.08
P47-1	BM 2019,P4(12)	2019-08-28	104.7	233	818	159.2	26.38	19.55	2.396	9.45	1.676	9.89	2.83	0.837	3.1	0.441	2.69	0.471	1.29	0.144	0.851	0.14	11.58
P47-1	BM 2019,P4(12)	2019-08-28	89.7	178.2	2711	169.1	16.54	9.3	1.336	5.48	1.039	5.78	1.74	0.511	1.87	0.272	1.4	0.27	0.68	0.0822	0.481	0.0739	6.59
P47-1	BM 2019,P4(12)	2019-08-28	139.9	317	2451	176.8	19.85	29.73	2.95	11.16	2.05	11.26	3.41	1.01	3.42	0.501	2.8	0.506	1.39	0.168	1.08	0.157	12.93
P47-1	BM 2019,P4(12)	2019-08-28	137.8	302.1	2707	178.2	20.13	27.61	2.74	10.79	1.884	10.57	3.21	0.935	3.32	0.486	2.64	0.494	1.164	0.157	1.04	0.142	12.07
P47-1	BM 2019,P4(12)	2019-08-28	97.3	225	7710	161.5	36.5	22.7	4.03	15.52	2.52	13.1	3.53	0.925	3.29	0.449	2.33	0.465	1.13	0.125	0.93	0.141	10.79
P47-1	BM 2019,P4(12)	2019-08-28	109.3	279	2170	154.8	22.85	17.73	2.78	10.96	2.163	11.69	3.76	0.897	3.48	0.507	2.78	0.519	1.21	0.162	0.95	0.124	12.11
P47-1	BM 2019,P4(12)	2019-08-28	121.6	290.3	1920	161.6	25	31.36	3.8	12.98	2.224	12.33	3.43	0.976	3.61	0.503	2.86	0.522	1.378	0.16	0.996	0.147	12.8
P47-1	BM 2019,P4(12)	2019-08-28	121.4	264.1	2033	173.9	19.51	18.73	2.206	8.76	1.676	9.43	2.75	0.79	2.84	0.425	2.36	0.435	1.11	0.128	0.785	0.1082	10.43
P47-1	BM 2019,P4(12)	2019-08-28	105.7	264.7	1770	145.2	18.16	22.1	2.19	9.23	1.581	8.86	2.74	0.796	2.63	0.383	2.16	0.415	1.1	0.129	0.8	0.107	9.79
P47-1	BM 2019,P4(12)	2019-08-28	122.5	332	1630	178	22.1	26.1	2.61	11.64	2.17	12.32	3.61	0.88	3.16	0.493	2.73	0.477	1.12	0.157	1.15	0.148	12.3
P47-1	BM 2019,P4(12)	2019-08-28	122.5	297.7	1438	175.9	21	24.06	2.52	10.31	1.924	9.6	3.27	0.963	3.1	0.461	2.47	0.469	1.24	0.164	1.11	0.114	11.62
P47-1	BM 2019,P4(12)	2019-08-28	96.3	190.1	2161	183.8	19.95	10.27	1.568	6.01	1.15	6.11	1.99	0.619	2.03	0.295	1.62	0.287	0.759	0.1	0.575	0.0745	7.04
P47-1	BM 2019,P4(12)	2019-08-28	109.4	302	1500	165.6	25.2	26.7	3.09	12.74	2.16	11.63	3.47	1.048	3.43	0.485	2.73	0.506	1.31	0.16	0.93	0.132	11.84
P47-1	BM 2019,P4(12)	2019-08-28	100.2	211.7	2562	173.8	18.24	12.63	1.683	6.9	1.33	6.84	2.05	0.606	2.03	0.31	1.75	0.315	0.785	0.1	0.607	0.0846	7.5
P47-1	BM 2019,P4(12)	2019-08-28	115.2	212.5	1570	170.2	20.39	14.74	1.852	7.64	1.428	7.8	2.73	0.739	2.64	0.371	2.15	0.376	1.002	0.115	0.741	0.0934	9.35
P47-1	BM 2019,P4(12)	2019-08-28	103.2	217.1	1085	165.7	20.81	14.32	1.892	7.58	1.397	7.91	2.44	0.694	2.4	0.346	2.09	0.358	0.87	0.1088	0.667	0.0883	8.79
P47-1	BM 2019,P4(12)	2019-08-28	119.4	241	1261	169.8	25.2	19.54	2.36	9.62	1.68	9.32	2.92	0.854	2.99	0.445	2.34	0.465	1.24	0.148	0.94	0.122	11.01
P47-1	BM 2019,P4(12)	2019-08-28	119.1	260.5	1127	171.4	26.46	28.75	4.44	13.19	2.176	11.23	3.29	0.927	3.45	0.481	2.74	0.516	1.305	0.166	1.03	0.147	12.63
P47-1	BM 2019,P4(12)	2019-08-28	121.8	301.9	1377	166.2	21.05	25.16	2.705	10.7	1.974	10.62	3.19	0.928	3.28	0.472	2.69	0.478	1.245	0.157	0.903	0.134	11.62
P47-1	BM 2019,P4(12)	2019-08-28	126.2	300	1498	168.6	21.05	26.12	2.693	10.37	1.924	10.69	3.36	0.996	3.26	0.46	2.58	0.503	1.194	0.154	0.892	0.135	12.01
P47-1	BM 2019,P4(12)	2019-08-28	134.9	315	1653	169.4	21.19	31.08	2.829	10.96	2.047	11.58	3.52	0.993	3.57	0.503	2.83	0.538	1.28	0.164	1.079	0.144	12.92
P47-1	BM 2019,P4(12)	2019-08-28	135.3	237.4	1457	173.7	21.55	20.64	2.55	9.81	1.882	10.49	3.27	0.957	3.48	0.515	2.8	0.528	1.322	0.167	1.007	0.147	13.12
Augite
2019-06-25	BM 2019,P4(1)	2019-06-25	149.138	539.97	142.557	74.2049	55.213	77.6458	9.3801	34.0022	5.98565	31.884	9.35116	2.13724	9.01549	1.27703	7.13505	1.30706	3.41238	0.43518	2.86199	0.414584	34.3089
2019-06-25	BM 2019,P4(1)	2019-06-25	154.438	506.244	154.339	68.1831	52.5822	82.2605	10.6187	38.0524	6.63063	35.7071	10.4024	2.35277	9.85743	1.41246	7.73866	1.45216	3.72361	0.491715	3.23789	0.435435	37.2304
2019-06-25	BM 2019,P4(1)	2019-06-25	145.898	504.599	169.844	70.1967	52.8892	85.5254	11.9634	43.0109	7.53166	40.236	11.5991	2.63813	11.0362	1.53808	8.48901	1.55012	4.05638	0.525139	3.32395	0.476681	38.0737
2019-06-25	BM 2019,P4(1)	2019-06-25	152.847	514.769	177.491	73.4598	55.5427	86.2645	10.3766	37.3721	6.54524	35.5545	10.0189	2.40759	10.0117	1.36861	7.83786	1.45958	3.65619	0.469173	3.06838	0.444539	36.3577
2019-06-25	BM 2019,P4(1)	2019-06-25	149.913	515.329	162.918	73.5768	57.3976	71.3252	9.69163	34.6909	6.09845	33.1134	9.50555	2.18568	9.35405	1.29031	7.21385	1.36096	3.40204	0.456902	2.88001	0.403086	34.7124
2019-06-25	BM 2019,P4(1)	2019-06-25	154.161	520.763	186.906	66.6011	55.1339	71.0842	9.67738	35.0448	6.17025	32.9688	9.66044	2.20301	9.41429	1.31408	7.42059	1.39577	3.55859	0.465018	3.01678	0.413048	34.9893
2019-06-25	BM 2019,P4(1)	2019-06-25	158.679	525.236	140.185	73.005	58.4152	86.935	10.2177	36.6919	6.56898	35.5176	10.3446	2.4301	10.3208	1.45464	8.22915	1.52666	3.91958	0.510355	3.31196	0.472245	38.0898
2019-06-25	BM 2019,P4(1)	2019-06-25	143.821	498.61	166.009	72.2015	55.6018	70.4243	9.44776	34.131	6.03535	32.4975	9.62024	2.16661	9.31395	1.30527	7.28534	1.36364	3.45763	0.450681	2.91159	0.414722	33.4956
2019-06-25	BM 2019,P4(1)	2019-06-25	147.072	497.997	170.765	70.6052	51.5303	68.979	9.21134	33.4694	6.04804	32.2291	9.32053	2.18295	9.01148	1.31418	7.18726	1.3483	3.45604	0.460488	2.8829	0.424469	33.5689
2019-06-25	BM 2019,P4(1)	2019-06-25	152.245	507.158	154.247	68.528	54.5848	76.6904	10.522	38.2012	6.67287	36.2775	10.5394	2.45112	10.2908	1.45422	8.17541	1.55158	3.93206	0.513862	3.2212	0.429034	35.8638
2019-06-25	BM 2019,P4(1)	2019-06-25	154.019	520.481	183.416	70.7679	55.0931	78.5644	10.2138	36.5617	6.43953	34.51	10.0135	2.27314	9.58341	1.34693	7.45408	1.39378	3.47885	0.447443	3.04968	0.421645	35.593
2019-06-25	BM 2019,P4(1)	2019-06-25	148.902	496.082	159.497	71.3399	51.8051	81.7053	9.94403	35.9609	6.37931	34.1391	9.99124	2.32054	9.47871	1.35376	7.72334	1.42858	3.49374	0.451622	3.04069	0.416517	34.7668
2019-06-25	BM 2019,P4(1)	2019-06-25	148.202	499.797	166.885	71.1151	54.7895	76.3331	9.98648	36.7553	6.5094	35.105	10.0805	2.39351	10.3281	1.43361	8.29755	1.49764	3.72998	0.507834	3.19887	0.453912	35.4794
2019-06-25	BM 2019,P4(1)	2019-06-25	138.244	510.623	168.041	70.4959	53.5894	78.7845	10.8296	38.4565	6.95776	37.0398	10.554	2.40578	9.98542	1.39345	7.86919	1.47504	3.85433	0.486226	3.02186	0.427946	35.9282
2019-06-25	BM 2019,P4(1)	2019-06-25	138.843	532.805	138.644	72.878	53.8233	79.4278	10.7726	38.6963	6.69788	35.9541	10.3974	2.33438	9.66181	1.33167	7.37708	1.3501	3.44995	0.433651	2.92036	0.405261	34.8549
2019-06-25	BM 2019,P4(1)	2019-06-25	141.089	518.61	172.953	70.8983	55.1847	82.8872	11.4455	40.7875	7.0285	37.3691	10.6074	2.46371	9.95496	1.36974	7.68015	1.40723	3.57002	0.458287	2.94752	0.424657	35.9396
2019-06-25	BM 2019,P4(1)	2019-06-25	152.746	505.691	162.332	72.1276	54.1833	71.4431	9.77059	35.9407	6.27019	33.5723	9.94609	2.22839	9.79685	1.3389	7.56382	1.40639	3.61971	0.465722	3.0546	0.420899	35.2253
2019-06-25	BM 2019,P4(1)	2019-06-25	143.039	489.169	171.045	73.9657	55.029	72.2641	10.0659	36.2133	6.3624	34.0325	9.67403	2.259	9.05138	1.28644	7.13308	1.2922	3.26265	0.442535	2.8736	0.404686	33.726
2019-06-25	BM 2019,P4(1)	2019-06-25	154.598	511.278	182.31	72.5697	53.7387	82.7434	10.0021	36.1567	6.34188	34.3717	10.2419	2.27541	10.1925	1.43896	8.03806	1.50876	3.90855	0.507135	3.36799	0.466689	37.4538
2019-06-25	BM 2019,P4(1)	2019-06-25	142.667	512.193	149.217	74.3145	54.7428	77.5528	10.7191	38.4602	6.68604	35.441	10.2626	2.33576	9.7359	1.34262	7.52691	1.37287	3.47225	0.431178	3.01164	0.406643	35.434
2019-06-25	BM 2019,P4(1)	2019-06-25	148.893	536.598	97.4789	74.7978	56.6317	94.4666	11.4275	41.0461	7.18069	38.2399	10.9257	2.51693	10.4141	1.45582	8.02581	1.46772	3.82317	0.492007	3.16595	0.430489	38.0306
2019-06-25	BM 2019,P4(1)	2019-06-25	147.929	517.724	159.254	71.6952	52.9713	75.1054	10.0595	36.4708	6.38009	34.3113	9.97619	2.286	9.57334	1.31848	7.62568	1.37163	3.61828	0.453329	2.98791	0.431906	35.2953
2019-06-25	BM 2019,P4(1)	2019-06-25	145.042	529.846	167.558	69.0105	54.3387	78.3487	9.7719	35.7153	6.33557	34.7179	10.2017	2.37814	9.92396	1.40519	8.01325	1.46871	3.83206	0.506042	3.23877	0.446416	35.6235
P01-5	BM 2019,P4(2)	2019-07-03	149.88	563	202.2	68.7	60.1	61.3	8.8	32.93	5.77	29.99	8.12	1.952	7.94	1.113	6.11	1.106	2.92	0.353	2.4	0.341	27.54
P24-3	BM 2019,P4(7)	2019-07-03	151.8	543	283.6	66.6	59.3	54	7.76	28.64	5.01	26.56	7.97	1.746	7.15	1.051	5.5	1.033	2.72	0.344	2.29	0.324	26
P24-3	BM 2019,P4(7)	2019-07-03	130.2	495	185	74.4	78.9	51	8.95	31.8	5.49	28.3	7.99	1.746	7.93	1.16	6.61	1.283	3.37	0.435	2.95	0.411	31.6
P10-5	BM 2019,P4(4)	2019-07-03	115.08	362.1	443	96.8	51.8	38.7	6.6	24.93	4.28	22.43	6.19	1.596	6.1	0.843	4.58	0.834	2.16	0.277	1.87	0.252	20.88
P10-5	BM 2019,P4(4)	2019-07-03	128.04	394.6	422.9	89	56.1	37	6.46	24.15	4.28	22.08	6.16	1.486	5.96	0.854	4.88	0.89	2.29	0.275	1.91	0.267	21.71
P10-5	BM 2019,P4(4)	2019-07-03	156.72	619	207.6	67.3	57.9	67	8.8	33.57	5.86	30.02	8.5	1.999	8.25	1.155	6.22	1.146	3.02	0.386	2.53	0.354	29.25
P30-07	BM 2019,P4(9)	2019-07-03	158.88	623	209.3	70	58.3	66.1	9.3	34.13	6	31.08	8.92	2.106	8.47	1.222	6.53	1.228	3.11	0.41	2.64	0.386	30.35
P30-07	BM 2019,P4(9)	2019-07-03	152.76	570	265.2	70.3	58.5	55.5	7.83	29.47	5.27	27.41	7.64	1.835	7.68	1.059	5.99	1.084	2.77	0.355	2.24	0.325	26.77
P30-07	BM 2019,P4(9)	2019-07-03	154.08	598	194.1	71.2	59	66.8	9.14	34.94	6.16	32.16	9.32	2.084	8.57	1.191	6.72	1.256	3.16	0.394	2.52	0.391	30.28
P30-07	BM 2019,P4(9)	2019-07-03	130.44	485	169.5	71.9	86.9	47.3	7.91	30.31	5.07	26.49	7.34	1.547	7.16	1.049	5.85	1.135	2.97	0.383	2.51	0.376	28.27
P30-07	BM 2019,P4(9)	2019-07-03	147.72	514	221.6	66.6	64.2	60.9	9.24	34.6	5.93	30.33	8.58	1.901	8.1	1.167	6.37	1.17	3.18	0.413	2.8	0.382	29.79
P30-07	BM 2019,P4(9)	2019-07-03	145.2	544	305.3	70.8	90.9	69.5	9.39	34.65	5.91	30.8	8.69	1.75	8.36	1.192	6.71	1.303	3.54	0.454	3.1	0.456	32.38
P30-07	BM 2019,P4(9)	2019-07-03	138.12	583	95.5	66.6	77.4	45.9	7.83	28.39	5	26.5	8.07	1.73	7.83	1.199	6.81	1.298	3.48	0.46	3.05	0.419	32.84
P30-07	BM 2019,P4(9)	2019-07-03	149.04	556	130.6	68.8	69.7	47.7	8.01	27.63	4.79	25.93	7.41	1.688	7.15	1.111	6.23	1.155	3.18	0.4	2.62	0.378	30.03
P30-07	BM 2019,P4(9)	2019-07-03	147.6	507	390	80.6	57.7	53.7	6.94	26.44	4.72	25.36	7.42	1.712	6.93	1.026	5.8	1.083	2.84	0.353	2.31	0.331	27.17
P30-07	BM 2019,P4(9)	2019-07-03	145.08	519	93.9	59.4	70.8	41.4	7.32	27.38	4.77	25.23	7.54	1.699	7.45	1.076	6.14	1.161	3.01	0.398	2.55	0.366	29.05
P30-07	BM 2019,P4(9)	2019-07-03	140.28	493	122.9	64.9	64.9	38.7	6.64	24.19	4.27	22.24	6.44	1.44	6.58	1.001	5.65	1.059	2.7	0.349	2.49	0.327	25.74
P30-07	BM 2019,P4(9)	2019-07-03	117.96	568	63.4	56.1	74	92	10.64	39.98	7.19	37.1	10.78	2.406	9.7	1.375	7.56	1.368	3.5	0.472	3.1	0.434	34.76
P30-07	BM 2019,P4(9)	2019-07-03	122.88	527	52.2	56.1	72.5	102.1	10.98	41.38	7.33	38.52	11.33	2.518	10.34	1.456	8.03	1.395	3.72	0.474	3.04	0.458	35.47
P30-07	BM 2019,P4(9)	2019-07-03	126.84	438	165.8	89.7	71.2	51	7.62	28.65	5.09	26.6	7.94	1.796	7.73	1.109	6.31	1.201	3.18	0.419	2.72	0.376	29.5
P30-07	BM 2019,P4(9)	2019-07-03	123.12	493	292	74.8	91.4	57.6	8.9	35.2	6.14	31.1	9.35	1.85	8.9	1.262	7.4	1.408	3.7	0.478	3.05	0.479	35.7
P30-07	BM 2019,P4(9)	2019-07-03	154.92	522	313.1	64.1	72.5	59.3	7.5	29.31	5.18	27.41	8.2	1.716	7.82	1.146	6.5	1.265	3.27	0.426	2.87	0.412	31.23
P30-07	BM 2019,P4(9)	2019-07-03	131.64	538	95.3	53.3	80.2	46.8	7.21	27.87	4.95	27.39	8	1.818	8.08	1.189	6.62	1.303	3.36	0.453	2.93	0.425	32.77
P30-07	BM 2019,P4(9)	2019-07-03	133.8	546	122.8	52.7	80.5	46.7	6.74	27.02	4.93	26.09	7.79	1.761	7.66	1.146	6.8	1.244	3.31	0.459	2.82	0.408	31.79
P30-07	BM 2019,P4(9)	2019-07-03	118.68	486	145.8	73.2	73.7	46.7	6.61	24.88	4.27	21.95	6.95	1.421	6.6	0.973	5.72	1.09	3	0.398	2.69	0.387	27.43
P30-07	BM 2019,P4(9)	2019-07-03	133.32	395	427	89.6	61.5	44.3	5.81	21.82	4.01	21.17	6.21	1.55	6.31	0.915	5.34	1.046	2.63	0.364	2.26	0.31	25.48
P30-07	BM 2019,P4(9)	2019-07-03	46.3	598	137	51.8	92.4	47.7	7.48	29.02	4.87	25.64	7.69	1.57	7.57	1.116	6.62	1.286	3.37	0.463	3.1	0.449	32.04
P30-07	BM 2019,P4(9)	2019-07-03	142.744	589.637	242.381	72.0269	55.2697	64.2393	7.7023	28.0135	4.92345	26.5276	7.70683	1.82848	7.52108	1.07525	5.98045	1.13281	2.85428	0.371383	2.45296	0.350289	29.2346
P30-07	BM 2019,P4(9)	2019-07-03	140.511	609.601	242.502	70.0135	54.2755	61.0483	7.77991	28.1279	5.01205	26.5308	7.63109	1.81432	7.50444	1.051	5.82671	1.07	2.69711	0.352807	2.34667	0.319051	27.6018
P30-07	BM 2019,P4(9)	2019-07-03	142.068	586.491	207.149	71.1408	51.4097	61.7035	7.7273	28.4175	5.06033	27.1137	7.95956	1.85427	7.79397	1.07114	6.02919	1.10096	2.83896	0.367225	2.37502	0.342904	28.2484
P30-07	BM 2019,P4(9)	2019-07-03	143.095	615.833	225.164	72.005	53.0675	60.7058	7.36122	26.8506	4.7229	25.5269	7.50368	1.69394	7.26239	1.00524	5.50416	1.03369	2.67119	0.34487	2.34114	0.325193	28.0731
P30-07	BM 2019,P4(9)	2019-07-03	145.908	589.796	266.799	69.4426	52.9311	65.8825	7.90431	29.0622	5.19822	28.3841	8.23355	1.90352	7.88528	1.12898	6.13197	1.1364	2.90702	0.379997	2.57588	0.358776	30.0624
P30-07	BM 2019,P4(9)	2019-07-03	142.004	601.048	279.646	66.7091	52.2621	59.4185	7.64079	27.912	5.06129	27.3765	8.0466	1.88343	7.87634	1.10074	6.28911	1.1672	2.97036	0.391784	2.49537	0.379504	28.1507
P30-07	BM 2019,P4(9)	2019-07-03	139.864	640.068	257.666	74.4817	55.8518	66.1953	8.47021	31.0447	5.56539	29.9696	8.93041	2.04258	8.62809	1.21107	6.80441	1.26507	3.22315	0.420586	2.71772	0.375864	29.8025
P30-07	BM 2019,P4(9)	2019-07-03	142.137	574.175	260.563	69.4576	46.4271	63.0299	7.77132	28.5116	5.05738	27.6417	8.0962	1.89682	8.08227	1.11572	6.39423	1.17641	3.03704	0.377811	2.47577	0.35128	28.7192
P30-07	BM 2019,P4(9)	2019-07-03	137.335	611.781	231.536	68.8946	52.627	58.3603	7.59245	27.8355	4.91453	26.4401	7.96737	1.8297	7.63622	1.07014	5.92048	1.10768	2.83221	0.364344	2.37478	0.329943	27.3229
P30-07	BM 2019,P4(9)	2019-07-03	143.844	574.973	284.303	72.0147	50.7649	64.6317	7.86081	28.7242	5.07009	27.7135	8.0579	1.86527	7.88303	1.07187	6.01352	1.11228	2.82971	0.372472	2.4046	0.35258	28.8191
P30-07	BM 2019,P4(9)	2019-07-03	148.613	606.076	241.147	74.3998	54.1803	56.4562	6.58613	23.7789	4.22489	23.0577	6.59629	1.4789	6.40928	0.912527	5.11874	0.930125	2.41783	0.312181	2.02522	0.289866	27.1283
P30-07	BM 2019,P4(9)	2019-07-03	134.902	626.571	226.014	71.4285	52.9252	66.046	8.34481	30.204	5.4493	28.6591	8.42187	1.91773	8.00549	1.1349	6.23754	1.13968	2.87163	0.363503	2.48275	0.359577	29.0645
P30-07	BM 2019,P4(9)	2019-07-03	141.082	595.026	270.81	68.6782	53.3622	63.9051	7.87109	28.8444	5.1981	28.3398	8.39774	1.93188	8.10517	1.12259	6.39212	1.16871	3.13591	0.397517	2.48775	0.35577	28.7161
P30-07	BM 2019,P4(9)	2019-07-03	145.019	559.461	234.347	74.5001	52.6578	65.3402	7.94016	28.9216	5.16986	27.8493	8.19042	1.87677	7.72557	1.082	6.1841	1.09862	2.82569	0.365125	2.37947	0.33752	29.0341
P30-07	BM 2019,P4(9)	2019-07-03	145.155	521.028	259.209	73.6672	50.364	58.3787	6.68797	24.3182	4.28832	23.0999	6.64869	1.53213	6.39295	0.912473	5.06883	0.928846	2.46456	0.306375	2.02992	0.284693	27.0351
P30-07	BM 2019,P4(9)	2019-07-03	141.674	536.476	225.086	74.9603	51.0048	60.7968	7.46743	27.0871	4.74076	25.8408	7.57268	1.78105	7.47879	1.03768	5.88239	1.05303	2.78307	0.358216	2.45617	0.335407	28.0301
P30-07	BM 2019,P4(9)	2019-07-03	139.183	605.211	237.929	68.2364	52.9456	62.806	7.75264	28.13	4.97031	26.8904	7.75809	1.83249	7.68805	1.0479	6.00397	1.09075	2.86521	0.364378	2.4037	0.339469	28.4189
P30-07	BM 2019,P4(9)	2019-07-03	137.929	554.381	232.846	65.9266	52.1146	68.4773	8.86555	32.0632	5.64719	30.5307	8.89423	2.05247	8.31595	1.17564	6.54292	1.19403	2.99259	0.393068	2.58905	0.350466	29.6568
P30-07	BM 2019,P4(9)	2019-07-03	142.487	638.981	208.78	71.5508	56.9158	64.1991	8.17453	29.5405	5.26765	28.0038	8.0923	1.88033	7.92929	1.10959	6.10613	1.11568	2.84439	0.380663	2.41642	0.346695	28.5893
P30-07	BM 2019,P4(9)	2019-07-03	138.085	569.01	232.932	72.6815	52.0191	68.3434	8.75634	31.71	5.56423	30.366	8.58287	1.99028	8.40558	1.17183	6.60071	1.18694	3.08243	0.39274	2.56603	0.361141	30.0729
P30-07	BM 2019,P4(9)	2019-07-03	140.647	582.954	222.425	74.266	54.6708	65.435	8.03061	29.1078	5.2079	27.9975	8.33758	1.8943	7.93026	1.08693	6.20289	1.13464	2.96025	0.387009	2.52959	0.369433	30.083
P30-07	BM 2019,P4(9)	2019-07-03	139.668	587.501	245.189	69.2708	52.171	63.4639	7.96934	28.6091	5.06383	27.5895	8.12635	1.86072	7.48243	1.09357	6.16824	1.14282	2.83436	0.369754	2.41431	0.342859	27.7264
P30-07	BM 2019,P4(9)	2019-07-03	143.681	605.718	221.28	71.2798	54.9531	68.7979	8.50458	31.1941	5.52141	30.5757	8.93902	2.09118	8.84673	1.22241	6.9471	1.27351	3.24056	0.429181	2.72706	0.383414	30.0473
P30-07	BM 2019,P4(9)	2019-07-03	144.411	590.23	260.477	66.4957	47.1011	59.881	7.19153	26.2078	4.66432	25.5145	7.54086	1.76852	7.32409	1.03491	5.86831	1.09326	2.83946	0.367201	2.37485	0.34324	28.0888
P30-07	BM 2019,P4(9)	2019-07-03	138.928	614.751	208.329	69.7162	53.0697	61.3347	7.61019	27.949	4.99839	27.2699	7.73245	1.81358	7.71807	1.08389	6.10071	1.14089	2.86193	0.383156	2.47541	0.345663	28.4256
P30-07	BM 2019,P4(9)	2019-07-03	140.509	564.409	218.628	75.2239	55.4334	59.2309	7.46238	27.1658	4.83265	26.0413	7.59063	1.73481	7.41654	1.05786	6.03721	1.10037	2.91787	0.374855	2.42113	0.345437	27.521
P30-07	BM 2019,P4(9)	2019-07-03	143.16	591.684	242.295	71.1425	51.2794	65.9226	8.67884	31.6537	5.5816	31.0245	8.90605	2.00765	8.58093	1.1976	6.77956	1.23136	3.19732	0.405625	2.66454	0.380518	29.5023
P30-07	BM 2019,P4(9)	2019-07-03	136.832	637.939	263.294	72.9716	53.9384	61.7921	7.37858	26.5836	4.75718	26.0402	7.53919	1.74298	7.44183	1.0286	5.88644	1.08909	2.91013	0.370817	2.34585	0.33247	28.9471
P30-07	BM 2019,P4(9)	2019-07-03	144.278	607.179	260.011	73.2241	54.8425	63.4608	7.74784	28.233	5.0488	27.103	7.79031	1.84446	7.76179	1.11017	6.07813	1.10223	2.83412	0.372337	2.52518	0.349874	28.7306
P30-07	BM 2019,P4(9)	2019-07-03	141.971	574.587	229.763	67.7217	51.8262	63.3764	7.80103	28.6015	5.11912	27.4312	7.94518	1.88332	7.82347	1.08562	6.01035	1.10232	2.92498	0.364279	2.43737	0.349919	29.5437
P30-07	BM 2019,P4(9)	2019-07-03	143.242	610.151	202.945	67.2785	53.6025	67.6078	8.88688	32.6023	5.75131	31.6205	9.03263	2.09526	8.71058	1.26431	6.98781	1.28891	3.39152	0.410582	2.70674	0.402254	30.2236
P30-07	BM 2019,P4(9)	2019-07-03	139.165	603.374	267.923	71.5593	52.9613	64.3876	7.86953	28.5059	5.03007	27.2211	8.01574	1.85548	7.85518	1.06944	6.10189	1.12808	2.92731	0.383457	2.53583	0.362847	29.5476
P30-07	BM 2019,P4(9)	2019-07-03	139.686	581.313	234.845	68.8856	52.304	60.1604	7.50962	27.3152	4.84534	26.4652	7.83569	1.8144	7.61533	1.06483	6.08729	1.12342	2.82328	0.375288	2.46072	0.346443	28.5778
P30-07	BM 2019,P4(9)	2019-07-03	140.814	627.458	240.213	72.1451	57.2772	59.8667	7.48567	27.2815	4.82647	25.9163	7.62818	1.76877	7.34892	1.04821	5.63193	1.03744	2.68918	0.346444	2.35153	0.327022	27.5582
P30-07	BM 2019,P4(9)	2019-07-03	139.158	578.606	226.528	69.231	50.9952	62.0051	7.87717	28.5628	5.11471	27.9984	8.22274	1.92343	8.27671	1.11622	6.36538	1.18343	3.09798	0.406434	2.54833	0.363318	28.7847
P30-07	BM 2019,P4(9)	2019-07-03	137.388	578.821	229.844	70.3894	52.2473	62.0824	7.6399	27.6334	4.96546	27.0508	7.8999	1.85049	7.74646	1.08385	6.01578	1.14788	3.04378	0.362498	2.35485	0.346581	28.7422
P30-07	BM 2019,P4(9)	2019-07-03	138.595	604.188	231.197	76.505	54.0391	60.2751	7.54188	26.7185	4.80689	26.2899	7.80882	1.77116	7.60543	1.05376	6.02563	1.08173	2.80044	0.374971	2.33035	0.347538	27.0714
P30-07	BM 2019,P4(9)	2019-07-03	135.624	593.178	240.344	66.2807	52.594	61.2861	7.7555	27.8896	4.90023	26.6022	7.85443	1.80114	7.38111	1.00978	5.80796	1.04884	2.73832	0.343601	2.35381	0.333705	28.2234
P30-07	BM 2019,P4(9)	2019-07-03	136.208	586.669	252.886	72.6564	52.7168	70.94	9.12527	32.1905	5.83935	30.8712	9.09278	2.02659	8.58667	1.1414	6.64391	1.22903	3.19406	0.406704	2.62778	0.384235	30.4338
P30-07	BM 2019,P4(9)	2019-07-03	145.047	592.324	214.421	70.9429	50.4951	60.8473	7.39811	27.0467	4.90228	26.2489	7.746	1.80421	7.57312	1.0374	5.79052	1.07329	2.74986	0.354348	2.40258	0.337233	27.8855
P30-07	BM 2019,P4(9)	2019-07-03	142.861	635.013	249.954	69.461	53.1789	65.11	8.01811	29.0814	5.1718	27.8115	8.25071	1.93677	8.05769	1.10178	6.38281	1.17713	3.03154	0.385803	2.48642	0.3552	28.6477
P30-07	BM 2019,P4(9)	2019-07-03	137.331	605.87	226.015	74.3436	54.4885	66.802	8.59174	31.2543	5.55435	29.8398	8.44842	1.97044	8.02645	1.1246	6.22613	1.16023	2.98152	0.376772	2.57217	0.378967	28.8498
P30-07	BM 2019,P4(9)	2019-07-03	141.837	601.546	210.155	72.4806	53.3066	64.4925	7.93249	28.1507	4.91578	26.0142	7.57583	1.72936	7.25065	0.989053	5.5455	0.993397	2.6075	0.329631	2.33712	0.331736	29.174
P30-07	BM 2019,P4(9)	2019-07-03	144.406	582.172	251.372	70.5294	52.635	57.2696	7.27893	26.4874	4.73607	25.9763	7.61467	1.74073	7.0671	1.01294	5.68752	1.04452	2.77702	0.350026	2.32389	0.326435	27.4215
P30-07	BM 2019,P4(9)	2019-07-03	138.077	630.975	223.682	72.2767	56.0331	67.2153	8.74353	31.3116	5.60532	30.3262	8.46333	1.92825	7.96514	1.11657	6.37231	1.1635	2.90842	0.374238	2.58131	0.35994	28.5241
P30-07	BM 2019,P4(9)	2019-07-03	130.014	598.805	254.975	72.0796	54.8077	52.4131	7.73082	26.168	4.61733	25.097	7.12104	1.79588	6.94434	0.983618	5.63408	1.04695	2.7389	0.353218	2.32697	0.334324	25.9869
P30-07	BM 2019,P4(9)	2019-07-03	142.133	572.286	231.019	70.2674	52.7343	61.1771	7.58316	27.5086	4.86082	26.4533	7.70295	1.76207	7.53159	1.02665	5.86314	1.07812	2.71995	0.355737	2.4054	0.337994	28.3342
P30-07	BM 2019,P4(9)	2019-07-03	146.647	517.339	189.619	72.4857	55.932	69.8272	9.36159	33.6245	5.95612	32.5192	9.59556	2.151	9.04679	1.28067	7.17708	1.3546	3.42837	0.448636	2.92986	0.408281	33.5574
P30-07	BM 2019,P4(9)	2019-07-03	144.176	520.76	161.305	71.6997	54.0204	73.4474	9.32141	33.639	6.08559	33.0995	9.32353	2.13749	9.27189	1.34738	7.20652	1.39919	3.46503	0.450554	3.08258	0.428616	34.1621
P30-07	BM 2019,P4(9)	2019-07-03	148.301	516.638	181.582	74.3269	53.131	78.9057	10.2977	37.3238	6.61622	36.2373	10.6275	2.44642	10.1923	1.43681	8.06797	1.51967	3.78563	0.488668	3.1551	0.441179	35.7306
P30-07	BM 2019,P4(9)	2019-07-03	144.773	488.508	192.654	77.3591	55.4526	77.0386	9.5745	34.6946	6.12926	33.1926	10.0421	2.21739	9.34609	1.30444	7.33733	1.41618	3.59808	0.452939	2.98284	0.397547	34.3528
P30-07	BM 2019,P4(9)	2019-07-03	156.296	483.559	173.211	72.9192	57.8487	91.0475	10.85	39.4771	6.89979	37.3804	11.0815	2.52833	10.5283	1.52825	8.25501	1.57463	4.10143	0.532626	3.3737	0.485117	38.4363
P30-07	BM 2019,P4(9)	2019-07-03	153.721	510.632	184.846	70.4093	52.2113	85.7948	10.3825	37.5919	6.56653	35.6142	10.5625	2.46041	10.3293	1.44306	8.21959	1.50251	3.95005	0.520104	3.30917	0.458897	37.1925
P30-07	BM 2019,P4(9)	2019-07-03	145.463	527.319	113.063	73.0442	55.3945	70.9358	9.61816	34.6471	6.07729	32.6914	9.63746	2.16847	9.36973	1.27094	7.13413	1.30528	3.43194	0.431741	2.88673	0.409412	33.2832
P30-07	BM 2019,P4(9)	2019-07-03	147.387	522.946	164.952	73.3591	56.6433	77.2681	10.2937	37.0141	6.60005	35.3288	10.2122	2.37025	9.7483	1.39201	7.63586	1.46822	3.7524	0.475805	2.94781	0.423164	35.1986
P30-07	BM 2019,P4(9)	2019-07-03	150.772	511.179	135.238	74.9161	56.9958	73.9975	9.80331	35.2621	6.11769	33.4586	9.70809	2.23274	9.39627	1.34183	7.34408	1.37535	3.56394	0.460612	2.93825	0.42054	35.0487
P30-07	BM 2019,P4(9)	2019-07-03	145.115	507.271	165.887	71.3267	55.8268	75.1385	9.88107	35.7074	6.28958	33.6732	9.92917	2.30554	9.54246	1.32667	7.49782	1.39902	3.64862	0.464547	3.05612	0.426825	34.7277
P30-07	BM 2019,P4(9)	2019-07-03	152.319	510.25	162.519	69.9282	53.9408	80.9203	9.53641	34.3506	6.00556	32.8065	9.63151	2.19551	9.4464	1.31177	7.43665	1.40405	3.70736	0.477853	3.07375	0.41929	36.423
P30-07	BM 2019,P4(9)	2019-07-03	145.361	503.15	161.073	71.2753	55.3856	81.5116	11.1988	40.7892	7.12527	38.1599	10.9642	2.51457	10.5932	1.46218	8.08034	1.49983	3.93694	0.489784	3.23478	0.459627	36.3409
P30-07	BM 2019,P4(9)	2019-07-03	148.113	486.944	182.475	71.4982	54.7561	87.7381	11.7963	41.9306	7.22847	38.8137	11.1306	2.54446	10.4968	1.43816	8.04424	1.4598	3.82193	0.486794	3.15859	0.441662	37.4734
P30-07	BM 2019,P4(9)	2019-07-03	149.831	501.128	199.248	71.3741	53.8199	88.4335	10.8314	39.2303	6.88924	37.2072	10.5692	2.45393	9.886	1.41082	8.00957	1.41551	3.66578	0.468514	3.20086	0.431374	37.1561
P30-07	BM 2019,P4(9)	2019-07-03	150.291	509.318	135.739	69.4461	54.9604	71.9095	9.84739	35.3537	6.20538	32.9789	9.79137	2.21011	9.50119	1.31672	7.43082	1.40101	3.58545	0.455743	3.07455	0.4269	34.6323
P30-07	BM 2019,P4(9)	2019-07-03	152.069	495.296	158.545	75.2704	53.5451	78.554	10.0391	35.8899	6.32822	33.776	9.67318	2.28773	9.55189	1.28794	7.39495	1.33427	3.45429	0.449454	2.95181	0.417691	35.6371
P30-07	BM 2019,P4(9)	2019-07-03	146.516	504.224	196.773	73.2031	55.4459	81.128	10.9552	39.6038	6.88574	37.3663	10.8247	2.39973	10.3341	1.45532	7.92818	1.47475	3.86376	0.490281	3.13017	0.454153	35.9063
P30-07	BM 2019,P4(9)	2019-07-03	159.101	502.882	152.337	71.4389	55.4211	83.8478	10.4436	37.3411	6.58533	35.4084	10.2885	2.28422	10.0264	1.38063	7.67797	1.45482	3.76077	0.473049	3.15276	0.442693	37.7735
P30-07	BM 2019,P4(9)	2019-07-03	153.477	506.016	167.787	74.2236	54.3985	85.0335	10.673	38.9086	6.8332	37.4033	10.9151	2.53029	10.5185	1.50785	8.36822	1.56411	4.15923	0.511865	3.32022	0.464849	36.5495
P30-07	BM 2019,P4(9)	2019-07-03	144.472	536.248	124.768	74.5769	57.2926	78.8821	10.7759	38.3629	6.95061	37.6933	10.473	2.40463	10.0562	1.4238	7.89008	1.49377	3.79213	0.476868	3.11853	0.446053	36.0161
P30-07	BM 2019,P4(9)	2019-07-03	146.242	499.164	185.12	67.6407	51.9024	73.423	9.71293	35.1109	6.19279	33.1663	9.64761	2.17053	9.29088	1.29495	7.14597	1.32721	3.40758	0.436481	2.98587	0.4065	34.1984
P30-07	BM 2019,P4(9)	2019-07-03	155.547	505.393	177.678	77.1	54.0252	87.1502	10.4471	37.9771	6.62583	36.0467	10.4096	2.40154	10.2353	1.42626	8.09755	1.4555	3.89326	0.507401	3.18225	0.467652	37.8574
P30-07	BM 2019,P4(9)	2019-07-03	146.356	471.273	147.197	63.1395	53.5884	75.3746	9.55915	33.702	6.01949	32.0968	9.52965	2.11299	8.99059	1.28621	7.18294	1.36053	3.43683	0.458716	2.93978	0.392438	33.6595
P21-1	BM 2019,P4(6)	2019-07-03	152.76	581	206.8	62.7	61.1	57.4	8.15	30.16	5.33	28.2	8.05	1.837	7.68	1.071	5.98	1.098	2.98	0.374	2.42	0.334	27.64
P21-1	BM 2019,P4(6)	2019-07-03	154.2	580	245.4	65.7	59.1	60.3	8.37	31.1	5.45	28.99	8.24	1.905	7.9	1.14	6.19	1.158	2.9	0.383	2.41	0.354	28.53
P21-1	BM 2019,P4(6)	2019-07-03	121.68	515	71.2	52.7	107.6	43.5	8.26	33.7	5.37	27.3	7.71	1.53	7.04	1.048	5.97	1.12	3	0.425	2.57	0.409	28.7
P47-1	BM 2019,P4(12)	2019-08-28	149.375	522.756	173.278	70.3087	55.7238	81.5282	10.2095	36.7775	6.39419	35.0696	10.0643	2.30524	9.8349	1.36676	7.44331	1.39713	3.56643	0.45868	3.04753	0.435469	36.1225
P47-1	BM 2019,P4(12)	2019-08-28	139.854	437.145	190.504	76.2726	51.9798	68.7842	9.8789	36.0396	6.2505	34.6007	9.84505	2.27725	9.67643	1.36701	7.69172	1.40386	3.59268	0.47655	3.02919	0.414795	33.9301
P47-1	BM 2019,P4(12)	2019-08-28	148.441	507.943	121.538	72.8899	54.7125	78.0467	10.1289	36.4153	6.55092	34.3907	9.95492	2.32974	9.6869	1.35707	7.68019	1.4164	3.6819	0.475897	2.98022	0.427093	35.6689
P47-1	BM 2019,P4(12)	2019-08-28	152.785	432.631	178.466	76.2613	52.5511	77.801	9.35732	33.8024	5.88164	32.0024	9.38783	2.16074	9.12236	1.27935	7.13385	1.34512	3.43475	0.435044	2.95622	0.413062	35.0232
P47-1	BM 2019,P4(12)	2019-08-28	154.674	516.893	183.14	66.5955	56.5977	76.5166	9.85252	35.558	6.23616	33.2788	9.88288	2.24441	9.22495	1.29455	7.3095	1.35988	3.48976	0.452296	2.94185	0.41416	35.1961
P47-1	BM 2019,P4(12)	2019-08-28	143.051	532.105	160.482	68.6302	56.4212	83.0767	11.2906	40.3773	7.01953	37.3251	10.4959	2.44711	9.98206	1.39586	7.64923	1.41341	3.56825	0.462468	3.02657	0.408179	35.6224
P47-1	BM 2019,P4(12)	2019-08-28	145.393	493.873	127.278	69.3496	58.7886	70.0763	9.33955	34.1712	6.04172	32.3624	9.44447	2.13538	9.02474	1.30533	7.17801	1.34035	3.47198	0.443337	2.96779	0.406598	33.4648
P47-1	BM 2019,P4(12)	2019-08-28	145.809	533.106	136.872	76.0283	55.1179	76.4186	10.4246	37.9234	6.66504	35.9902	10.4587	2.37923	9.93661	1.40541	7.7807	1.46906	3.74714	0.488628	3.13247	0.427798	35.1181
P47-1	BM 2019,P4(12)	2019-08-28	156.012	512.991	139.164	72.7006	55.7906	76.8876	9.90148	35.776	6.33587	33.5483	9.93669	2.2333	9.60949	1.31003	7.30638	1.35363	3.65751	0.459683	2.97987	0.408125	35.843
P47-1	BM 2019,P4(12)	2019-08-28	140.099	496.65	150.795	71.8965	58.2572	85.6152	11.8246	41.9042	7.37726	39.3446	11.1052	2.56993	10.622	1.45524	8.04908	1.47279	3.79479	0.469389	3.06162	0.436823	36.5022
P47-1	BM 2019,P4(12)	2019-08-28	148.669	508.347	195.204	71.1797	56.3344	74.3367	10.1653	36.4658	6.43817	34.689	10.1293	2.29426	9.78823	1.36454	7.74925	1.43362	3.68115	0.477594	3.09442	0.443042	35.1021
P47-1	BM 2019,P4(12)	2019-08-28	155.018	507.354	176.742	78.3915	56.7577	77.8446	10.4852	38.3645	6.73804	36.7748	10.5884	2.47722	10.3974	1.49068	8.37163	1.54073	3.99741	0.519483	3.30281	0.471113	36.7695
P47-1	BM 2019,P4(12)	2019-08-28	150.947	500.715	199.167	69.996	53.9597	78.3725	10.8588	39.2483	6.8742	37.2957	11.0319	2.46847	10.3255	1.48198	8.32553	1.54772	3.95729	0.506775	3.20802	0.466503	36.3458
P47-1	BM 2019,P4(12)	2019-08-28	153.445	494.205	192.772	69.2423	55.3003	83.72	10.159	36.5868	6.47006	35.3379	10.5862	2.39504	10.4356	1.4568	8.33379	1.54694	4.02859	0.531149	3.34726	0.469319	37.0671
P47-1	BM 2019,P4(12)	2019-08-28	148.534	502.045	179.921	71.6111	56.1321	79.0775	10.5781	38.2292	6.62784	35.6242	10.4281	2.34075	9.87455	1.37701	7.56707	1.40785	3.61335	0.448776	3.09914	0.44813	36.3459
P47-1	BM 2019,P4(12)	2019-08-28	146.898	512.712	149.005	69.1685	53.5443	74.5861	10.1607	36.4171	6.48423	34.6575	10.2527	2.34432	9.90839	1.39191	7.82371	1.45927	3.77149	0.468993	3.09042	0.445536	35.2263
P47-1	BM 2019,P4(12)	2019-08-28	147.439	511.145	176.411	72.0656	56.1262	70.87	9.79945	35.3743	6.22078	33.2086	9.93728	2.28263	9.52792	1.34378	7.57685	1.41953	3.59882	0.481699	3.09567	0.421799	34.2925
P47-1	BM 2019,P4(12)	2019-08-28	143.443	514.159	154.606	75.7055	57.4074	72.3252	9.59361	34.8152	6.10485	32.5206	9.69478	2.1909	9.1414	1.26425	7.12929	1.32694	3.36973	0.424876	2.86968	0.407052	33.733
P47-1	BM 2019,P4(12)	2019-08-28	146.176	482.618	170.724	69.9646	53.6073	78.9986	10.5898	38.159	6.79578	36.2339	10.0747	2.3454	9.72429	1.39729	7.83652	1.4096	3.66486	0.473982	3.03187	0.43881	35.4751
P47-1	BM 2019,P4(12)	2019-08-28	142.865	515.459	135.144	70.5261	53.876	82.4988	11.1364	39.7792	6.94511	36.3652	10.5438	2.40488	9.94371	1.36116	7.64859	1.3921	3.61082	0.462966	3.03376	0.431959	36.2592
P47-1	BM 2019,P4(12)	2019-08-28	147.294	499.709	115.899	76.6649	60.1368	75.4906	9.19255	33.6501	6.05411	32.5486	9.35346	2.16001	9.0605	1.30466	7.32902	1.35108	3.54539	0.461589	2.96011	0.415698	33.7912
P47-1	BM 2019,P4(12)	2019-08-28	151.114	531.838	193.968	72.9629	56.3077	73.3537	9.7716	35.0102	6.27405	33.324	9.72555	2.25962	9.2817	1.30087	7.25531	1.33526	3.44738	0.440222	2.8911	0.403794	34.7002
P47-1	BM 2019,P4(12)	2019-08-28	144.335	493.741	161.382	71.9196	55.9343	88.2361	11.3233	38.9646	6.86591	36.5733	10.1491	2.3958	9.98767	1.39297	7.79439	1.44601	3.6624	0.486861	3.18443	0.456504	36.0589
P47-1	BM 2019,P4(12)	2019-08-28	143.243	504.716	183.167	75.38	55.4736	76.3699	10.4515	37.5995	6.59902	35.3244	10.2066	2.31909	9.80624	1.33514	7.48068	1.379	3.57879	0.436934	2.98449	0.41107	34.4413
P47-1	BM 2019,P4(12)	2019-08-28	145.069	504.103	176.6	75.5792	55.1858	87.4171	10.8532	39.2394	6.86382	37.0855	10.5509	2.37623	10.026	1.4322	7.83517	1.43863	3.75847	0.490013	3.09663	0.460157	36.2843
P47-1	BM 2019,P4(12)	2019-08-28	140.325	551.598	215.689	73.9697	53.5503	61.6371	9.04383	32.8427	5.79141	31.1843	9.02012	2.09654	8.65223	1.19659	6.50845	1.17408	3.0073	0.380224	2.44664	0.359421	29.9588
P47-1	BM 2019,P4(12)	2019-08-28	133.412	614.614	280.38	67.2326	52.8104	70.3825	9.01848	32.347	5.82518	31.5674	8.86436	2.07201	8.39429	1.17852	6.39848	1.17659	3.06766	0.403809	2.60964	0.378028	29.9459
P47-1	BM 2019,P4(12)	2019-08-28	137.975	606.412	259.808	70.5088	55.1903	72.4035	8.7652	31.7702	5.62891	30.2964	8.64029	2.03431	8.31694	1.15581	6.37636	1.16904	2.94536	0.387313	2.48584	0.354781	29.153
P47-1	BM 2019,P4(12)	2019-08-28	141.572	612.5	242.199	70.8502	52.7106	59.2055	7.54693	27.7058	4.93391	26.8362	7.86597	1.81549	7.77485	1.0798	6.18903	1.16783	2.96083	0.395699	2.47986	0.35369	27.6474
P47-1	BM 2019,P4(12)	2019-08-28	139.261	562.638	216.251	72.0591	51.1974	61.4505	7.59106	27.4651	5.07958	26.6281	7.56633	1.80159	7.64565	1.05825	6.09843	1.12862	2.80949	0.375153	2.34495	0.350273	28.1755
P47-1	BM 2019,P4(12)	2019-08-28	138.199	571.162	258.671	65.4828	49.4157	63.6107	7.66452	27.7487	5.06396	26.8183	8.18885	1.82876	8.02848	1.08407	5.96547	1.15784	2.86428	0.368995	2.42111	0.364062	29.716
P47-1	BM 2019,P4(12)	2019-08-28	142.006	587.809	220.859	69.1923	49.3166	64.8682	7.91039	28.6212	5.11876	27.7187	8.07977	1.85632	7.92548	1.08741	6.1053	1.12464	2.94224	0.37907	2.42884	0.339321	29.0302
P47-1	BM 2019,P4(12)	2019-08-28	139.739	606.807	264.105	72.579	52.739	62.943	7.7776	28.2939	5.02981	27.2679	8.05038	1.84953	7.75683	1.0795	6.0349	1.11572	2.86155	0.367001	2.41954	0.348463	29.0242
P47-1	BM 2019,P4(12)	2019-08-28	140.141	537.737	253.293	73.826	45.7459	64.0724	7.6139	27.7735	5.05536	26.8407	7.81203	1.80377	7.69545	1.06727	6.06694	1.12494	2.95331	0.369164	2.43102	0.35922	29.4868
P47-1	BM 2019,P4(12)	2019-08-28	146.602	591.18	266.298	66.9591	48.4656	58.9224	7.06388	25.9106	4.54438	24.1197	7.17282	1.6331	6.84006	0.938953	5.16001	0.950245	2.44066	0.305778	2.18833	0.306416	27.4412
P47-1	BM 2019,P4(12)	2019-08-28	145.726	599.733	270.334	72.2739	53.7178	67.9134	8.94975	32.7097	5.81509	31.565	9.30581	2.16774	8.75735	1.2501	6.93108	1.29217	3.34156	0.422911	2.72691	0.378983	29.7874
P47-1	BM 2019,P4(12)	2019-08-28	140.478	590.713	231.818	72.7903	53.4137	59.9247	7.60171	27.4537	4.93126	27.1869	7.97114	1.83767	7.83503	1.08621	6.14131	1.14174	2.89146	0.370905	2.5256	0.348459	27.5359
P47-1	BM 2019,P4(12)	2019-08-28	139.879	616.988	275.145	72.5077	54.8363	56.8024	7.28303	26.3046	4.72351	25.5098	7.3534	1.71189	7.19234	1.03483	5.77453	1.10635	2.75222	0.360271	2.42196	0.344304	27.1532
P47-1	BM 2019,P4(12)	2019-08-28	138.842	609.148	207.932	68.806	53.675	63.0113	7.65018	28.0896	5.02333	26.7327	7.72473	1.82144	7.74219	1.09433	6.04779	1.13334	2.93998	0.376346	2.52732	0.35083	28.5029
P47-1	BM 2019,P4(12)	2019-08-28	139.14	588.681	256.257	67.4959	49.1607	62.5338	8.01783	29.249	5.16991	28.1391	8.30837	1.93301	8.15674	1.14948	6.42845	1.16994	3.02389	0.403865	2.42726	0.356592	28.1541
P47-1	BM 2019,P4(12)	2019-08-28	145.231	584.384	255.775	67.4187	48.7717	58.5218	7.19607	26.3365	4.6665	24.9539	7.39701	1.67688	6.89763	0.96796	5.33809	0.989133	2.50832	0.319588	2.30723	0.310915	27.6431
P47-1	BM 2019,P4(12)	2019-08-28	142.663	574.957	224.313	68.7861	52.8378	62.9406	7.55594	27.5987	4.92663	26.3923	7.68777	1.78015	7.48102	1.03725	5.79928	1.0824	2.75548	0.352663	2.4477	0.339275	28.9402
P47-1	BM 2019,P4(12)	2019-08-28	138.036	610.781	210.077	70.1126	53.3719	62.2103	7.72609	28.033	5.00483	27.2592	8.08039	1.90642	7.74648	1.09113	6.20759	1.1407	2.9026	0.388676	2.4707	0.345809	28.1432
P47-1	BM 2019,P4(12)	2019-08-28	140.415	570.769	235.229	71.6253	52.0814	61.5933	7.74794	28.2259	4.99281	26.864	7.99144	1.82215	7.64483	1.0623	5.86185	1.0858	2.74288	0.355001	2.37428	0.333778	27.9595
P47-1	BM 2019,P4(12)	2019-08-28	140.177	627.324	263.585	65.7426	52.7917	65.1602	7.80362	28.4182	5.0903	27.2677	8.23277	1.87752	7.8587	1.15106	6.24745	1.19825	2.97475	0.40076	2.51847	0.369452	30.5225
P47-1	BM 2019,P4(12)	2019-08-28	144.096	592.709	248.93	72.6453	53.7838	60.3787	7.41835	26.9219	4.84909	26.3841	7.69521	1.78528	7.73431	1.07785	6.11942	1.15203	2.92354	0.384872	2.53509	0.354946	28.2498
P47-1	BM 2019,P4(12)	2019-08-28	139.741	621.121	218.541	92.2268	68.3871	67.8022	8.81727	30.2519	5.25953	27.989	8.28136	1.89738	7.94482	1.11168	6.33947	1.14939	2.9345	0.389248	2.50366	0.361532	28.5028
P47-1	BM 2019,P4(12)	2019-08-28	143.258	572.609	213.823	70.3942	51.8594	66.6222	8.73424	31.6261	5.59501	30.4642	8.80449	2.04778	8.67934	1.21487	6.84707	1.25824	3.26701	0.407412	2.69107	0.383613	29.9852
P47-1	BM 2019,P4(12)	2019-08-28	145.61	589.709	241.016	74.4333	51.1914	68.2033	8.81651	32.2336	5.69591	31.3754	9.23838	2.16346	8.9551	1.24726	7.02633	1.26105	3.22252	0.420852	2.84054	0.397385	30.4571
P47-1	BM 2019,P4(12)	2019-08-28	134.159	599.619	242.442	71.0202	54.7726	65.0377	8.51583	30.3361	5.42896	29.5108	8.27677	1.88326	7.98041	1.12769	6.0803	1.13626	2.94081	0.366713	2.48722	0.337419	28.3942
P47-1	BM 2019,P4(12)	2019-08-28	141.337	598.046	224.826	70.5772	52.8426	58.5446	7.25934	26.444	4.74323	25.7429	7.60979	1.74952	7.3828	1.02076	5.87094	1.09762	2.80915	0.379657	2.3631	0.354816	27.561
P47-1	BM 2019,P4(12)	2019-08-28	141.047	601.162	216.156	71.5729	52.2386	62.1526	7.65027	28.1864	5.02723	26.9575	7.91721	1.87065	7.781	1.06883	5.92449	1.10651	2.92453	0.369706	2.42468	0.356817	28.7574
P47-1	BM 2019,P4(12)	2019-08-28	145.145	602.814	245.981	70.7238	52.9993	60.2926	7.43324	27.1678	4.83745	26.2197	7.68523	1.7353	7.47491	1.01718	5.83638	1.05598	2.75916	0.360968	2.39785	0.33989	28.1372
P47-1	BM 2019,P4(12)	2019-08-28	144.256	595.422	273.222	68.0759	52.5966	66.5608	8.12773	28.8715	5.1169	27.5297	7.98034	1.85716	7.92445	1.07102	6.16922	1.12009	2.93114	0.377916	2.4688	0.345023	29.1679
P47-1	BM 2019,P4(12)	2019-08-28	137.001	620.558	268.656	70.5954	54.0569	61.3505	7.65068	27.2137	4.91749	26.6555	7.82627	1.79382	7.55173	1.05559	6.09184	1.1218	2.8955	0.367507	2.43234	0.358137	28.9902
P47-1	BM 2019,P4(12)	2019-08-28	141.838	607.122	259.115	71.9697	51.1394	63.142	7.71298	27.4743	5.05771	26.5098	7.72961	1.78456	7.68382	1.10413	6.11285	1.1499	2.91807	0.378722	2.43523	0.36032	29.5255
P47-1	BM 2019,P4(12)	2019-08-28	141.646	592.978	246.05	69.1761	49.527	65.9403	8.10462	29.2637	5.24814	28.7275	8.4206	1.93882	8.03271	1.15168	6.32158	1.21827	3.00695	0.389756	2.52461	0.382588	29.3316
P47-1	BM 2019,P4(12)	2019-08-28	133.212	593.377	257.92	70.4546	51.6959	71.6509	9.04195	32.5943	5.93287	30.7754	9.20375	2.04184	8.55856	1.22042	6.67672	1.2799	3.13764	0.405518	2.65433	0.39686	30.3941
P47-1	BM 2019,P4(12)	2019-08-28	137.786	590.524	262.725	73.2072	52.4726	61.6215	7.75981	27.9354	5.10826	26.83	7.68509	1.84433	7.56849	1.04859	5.74127	1.09518	2.81622	0.374171	2.35336	0.348695	27.3161
P47-1	BM 2019,P4(12)	2019-08-28	141.087	616.323	233.581	72.9141	53.5528	64.5251	8.10008	29.3069	5.22996	27.9648	7.94831	1.85829	7.90258	1.12444	6.06896	1.11855	2.87861	0.397587	2.48857	0.376089	28.2313
P47-1	BM 2019,P4(12)	2019-08-28	136.752	610.799	248.412	70.0533	53.1437	60.5267	7.61208	27.6551	4.96521	27.1286	7.80859	1.78854	7.52802	1.09012	5.98368	1.0991	2.86246	0.378602	2.26268	0.315407	27.5091
P47-1	BM 2019,P4(12)	2019-08-28	133.697	577.243	252.579	71.5891	53.01	62.4077	8.2446	29.0848	5.15807	27.8003	8.31288	1.94998	7.83835	1.12825	6.23153	1.15204	2.96425	0.39387	2.53511	0.348971	27.7649
P47-1	BM 2019,P4(12)	2019-08-28	137.482	540.244	246.778	74.0837	51.5109	68.1319	8.16582	29.6158	5.19575	27.5688	8.08968	1.88312	7.89789	1.11531	6.11452	1.11967	2.96413	0.374247	2.47507	0.355827	30.3497
P47-1	BM 2019,P4(12)	2019-08-28	142.768	528.752	242.147	74.3137	50.6844	57.9748	7.42654	27.2667	4.89853	26.7777	7.77535	1.79202	7.71874	1.0923	6.26082	1.14844	2.93434	0.395507	2.45533	0.355127	27.9894
P47-1	BM 2019,P4(12)	2019-08-28	143.745	570.843	231.508	71.5983	51.9752	70.7684	8.52315	31.5056	5.61967	29.8894	8.63634	1.98963	8.46329	1.16815	6.47137	1.20038	3.12462	0.379334	2.52804	0.380465	30.0085
P47-1	BM 2019,P4(12)	2019-08-28	141.045	579.796	235.388	67.0815	52.5301	59.5119	7.40416	27.3126	4.89695	26.2136	7.67045	1.81514	7.46942	1.03815	5.86835	1.09613	2.81704	0.362337	2.38055	0.338177	27.764
P47-1	BM 2019,P4(12)	2019-08-28	135.865	596.681	220.813	68.7387	54.5152	61.8386	7.88255	28.4686	5.08385	27.0728	7.85485	1.79192	7.57185	1.07553	6.0069	1.09775	2.82745	0.35803	2.19674	0.332878	26.938
P47-1	BM 2019,P4(12)	2019-08-28	137.635	603.995	220.856	72.1162	54.4675	58.097	7.5078	27.4703	4.91061	26.6147	7.83761	1.77778	7.64174	1.08839	6.0114	1.13607	2.91688	0.377695	2.43933	0.35203	27.3098
P47-1	BM 2019,P4(12)	2019-08-28	145.132	575.982	227.678	73.4738	53.3449	62.2577	7.74124	28.2698	5.03602	27.0467	8.02113	1.86097	7.65796	1.06309	5.97138	1.07613	2.83786	0.353885	2.42201	0.330023	28.7794
P47-1	BM 2019,P4(12)	2019-08-28	142.274	585.227	233.807	71.7684	53.4209	67.1873	8.80133	32.225	5.66407	31.183	8.74355	2.10106	8.62707	1.20788	6.7624	1.25536	3.30419	0.41415	2.69141	0.414449	29.1761
P47-1	BM 2019,P4(12)	2019-08-28	135.499	596.609	233.234	70.2753	53.5621	66.053	8.64393	31.1087	5.50045	29.7146	8.23621	1.96825	8.18396	1.17941	6.29935	1.17752	3.02578	0.363679	2.60481	0.361867	29.4858
P47-1	BM 2019,P4(12)	2019-08-28	137.642	597.974	240.878	68.8877	51.0271	65.9009	8.49886	30.4897	5.4543	29.2884	8.18587	1.88998	8.00399	1.13014	6.05373	1.13081	2.86477	0.383025	2.49514	0.350783	28.3431
P44-1	BM 2019,P4(11)	2019-08-28	128.64	548	91.1	59.6	88	54.8	8.17	31.84	5.58	29.64	8.48	1.727	8.47	1.252	6.96	1.38	3.62	0.5	3.22	0.48	34.6
P44-1	BM 2019,P4(11)	2019-08-28	124.8	543	108.8	60.2	86.1	48.5	7.73	29.86	5.15	28.1	8.16	1.69	8.07	1.144	6.46	1.292	3.45	0.457	2.96	0.42	32.12
P47-1	BM 2019,P4(12)	2019-08-28	139.08	563	147.4	61.6	83.4	65.3	10.41	38.32	6.64	34.06	9.71	1.736	9.4	1.376	7.78	1.495	3.88	0.507	3.49	0.49	38.1
P47-1	BM 2019,P4(12)	2019-08-28	151.32	563	227.5	64.9	77.1	77.3	11.48	41.57	7.14	36.63	10.13	2.178	9.33	1.296	7.01	1.308	3.39	0.449	2.86	0.418	32.79
P47-1	BM 2019,P4(12)	2019-08-28	132.36	461.8	140	78.9	55.2	52.4	8.23	29.88	5.33	28.18	7.92	1.842	7.27	1.028	5.74	1.058	2.72	0.339	2.21	0.321	26.38
P47-1	BM 2019,P4(12)	2019-08-28	136.08	461.1	154.8	79.5	57.1	50.9	8.15	29.14	5.17	28.12	7.49	1.813	7.43	1.04	5.67	1.057	2.48	0.352	2.23	0.315	25.86
P47-1	BM 2019,P4(12)	2019-08-28	120.84	486.1	175.7	62.3	85.8	55.1	9.53	34.01	5.84	30.29	8.4	1.792	8.35	1.162	6.45	1.203	3.13	0.403	2.52	0.389	30.37
P47-1	BM 2019,P4(12)	2019-08-28	123.24	489	113.2	62.6	91.1	63.7	10.68	39.73	6.86	35.23	10.03	2.005	9.41	1.325	7.31	1.388	3.6	0.477	3.33	0.468	35.01
P47-1	BM 2019,P4(12)	2019-08-28	132.48	438.4	140.6	63.2	90.5	55.2	9.9	36.9	6.36	31.62	8.78	1.763	8.01	1.167	6.37	1.171	3.05	0.409	2.73	0.377	30.1
P47-1	BM 2019,P4(12)	2019-08-28	121.32	463	153.9	60.9	89.5	61.9	9.74	36.8	6.3	33.11	9.48	2.074	9.18	1.285	7.39	1.403	3.68	0.494	3.37	0.483	36.06
BM number identifies the sample in the Petrology collection of the Natural History Museum (London, UK). All elements are in ppm; Diopside refers to the composition of diopsic clinopyroxenes; Augite to the composiiton of augitic clinopyroxenes.
