# Supplementary material for: Magma recharge and mush rejuvenation drive paroxysmal activity at Stromboli volcano
Source: Nat Commun. 2022 Dec 13;13:7717. doi: 10.1038/s41467-022-35405-z (PMC9746564; doi:10.1038/s41467-022-35405-z)
Supplement: Supplementary file 7 — Supplementary Table 5 [file 41467_2022_35405_MOESM7_ESM.xls]

## Sheet: Sheet1
Supplementary Table 5 - Quality control of measured against certified standards used for bulk rock analyses at the Activation Laboratories Ltd. (Actlabs)
Analyte Symbol	SiO2	TiO2	Al2O3	FeO	Fe2O3	Fe2O3 (total)	MnO	MgO	CaO	Na2O	K2O	P2O5	Sc	Be	V	Cr	Co	Ni	Cu	Zn	Ga	Ge	As	Rb	Sr	Y	Zr	Nb	Mo	Ag	In	Sn	Sb	Cs	Ba	La	Ce	Pr	Nd	Sm	Eu	Gd	Tb	Dy	Ho	Er	Tm	Yb	Lu
Unit Symbol	%	%	%	%	%	%	%	%	%	%	%	%	ppm	ppm	ppm	ppm	ppm	ppm	ppm	ppm	ppm	ppm	ppm	ppm	ppm	ppm	ppm	ppm	ppm	ppm	ppm	ppm	ppm	ppm	ppm	ppm	ppm	ppm	ppm	ppm	ppm	ppm	ppm	ppm	ppm	ppm	ppm	ppm	ppm
Detection Limit	0.01	0.001	0.01	0.1	0.01	0.01	0.001	0.01	0.01	0.01	0.01	0.01	1	1	5	20	1	20	10	30	1	0.5	5	1	2	0.5	1	0.2	2	0.5	0.1	1	0.2	0.1	2	0.05	0.05	0.01	0.05	0.01	0.005	0.01	0.01	0.01	0.01	0.01	0.005	0.01	0.002
Analysis Method	FUS-ICP	FUS-ICP	FUS-ICP	TITR	FUS-ICP	FUS-ICP	FUS-ICP	FUS-ICP	FUS-ICP	FUS-ICP	FUS-ICP	FUS-ICP	FUS-ICP	FUS-ICP	FUS-ICP	FUS-MS	FUS-MS	FUS-MS	FUS-MS	FUS-MS	FUS-MS	FUS-MS	FUS-MS	FUS-MS	FUS-ICP	FUS-MS	FUS-ICP	FUS-MS	FUS-MS	FUS-MS	FUS-MS	FUS-MS	FUS-MS	FUS-MS	FUS-ICP	FUS-MS	FUS-MS	FUS-MS	FUS-MS	FUS-MS	FUS-MS	FUS-MS	FUS-MS	FUS-MS	FUS-MS	FUS-MS	FUS-MS	FUS-MS	FUS-MS
NIST 694 Meas	11.66	0.12	1.9			0.74	0.01	0.35	42.81	0.88	0.56	30.22			1666
NIST 694 Cert	11.2	0.11	1.8			0.79	0.0116	0.33	43.6	0.86	0.51	30.2			1740
DNC-1 Meas	46.8	0.49	18.51			9.88	0.15	10.13	11.48	1.91	0.22	0.07	31		155										146		37								106
DNC-1 Cert	47.15	0.48	18.34			9.97	0.15	10.13	11.49	1.89	0.234	0.07	31		148										144		38								118
GBW 07113 Meas	72.44	0.28	12.82	1.9		3.22	0.14	0.14	0.6	2.45	5.37	0.04	5	4	< 5										41		409								498
GBW 07113 Cert	72.8	0.3	13	1.86		3.21	0.14	0.16	0.59	2.57	5.43	0.05	5	4	5										43		403								506
TDB-1 Meas																250			330	160				21		34.1										16.7	39		24.1		2							3.2
TDB-1 Cert																251			323	155				23		36										17	41		23		2.1							3.4
W-2a Meas	52.39	1.09	15.41			10.73	0.17	6.34	11.12	2.23	0.62	0.12	36	< 1	279	90	44	70	110	80	16	1.4		19	194		87		< 2				0.8		178	10.6	22.7		12.5	3.1	1		0.58	3.6	0.72			1.9	0.31
W-2a Cert	52.4	1.06	15.4			10.7	0.163	6.37	10.9	2.14	0.626	0.14	36	1.3	262	92	43	70	110	80	17	1		21	190		94		0.6				0.79		182	10	23		13	3.3	1		0.63	3.6	0.76			2.1	0.33
DTS-2b Meas																> 10000
DTS-2b Cert																15500
SY-4 Meas	49.83	0.29	20.71	2.9		6.26	0.11	0.51	8.12	7.08	1.7	0.14	1	3	7					100	34			54	1200	117	525	13.9						1.6	351	60	125	15.2	58.1	13.3	2.02	14.5	2.71	19	4.41	14.2	2.25	15.1	2.19
SY-4 Cert	49.9	0.287	20.69	2.86		6.21	0.108	0.54	8.05	7.1	1.66	0.131	1.1	2.6	8					93	35			55	1191	119	517	13						1.5	340	58	122	15	57	12.7	2	14	2.6	18.2	4.3	14.2	2.3	14.8	2.1
BIR-1a Meas	47.57	0.97	15.64	8		11.37	0.17	9.72	13.63	1.8	0.02	0.04	44	< 1	338	400	52		130	70	16				108	14.8	14								8		1.9		2.3	1.2	0.54	1.9						1.6	0.3
BIR-1a Cert	47.96	0.96	15.5	8.34		11.3	0.175	9.7	13.3	1.82	0.03	0.021	44	0.58	310	370	52		125	70	16				110	16	18								6		1.9		2.5	1.1	0.55	2						1.7	0.3
ZW-C Meas																60				1080	90			> 1000				214				> 1000	4.5	258		28.2	96	9	23.8	6.4		4.4
ZW-C Cert																56				1050	99			8500				198				1300	4.2	260		30	97	9.5	25	6.6		4.7
JGb-2 Meas				5.1
JGb-2 Cert				5.41
JGb-2 Meas				5.2
JGb-2 Cert				5.41
JGb-2 Meas				5.1
JGb-2 Cert				5.41
OREAS 101b (Fusion) Meas																	48		430							176			20							816	1400	127	386	49	8.08		5.25	31.6	6.28	18.8	2.71	17.7	2.67
OREAS 101b (Fusion) Cert																	47		420							178			21							789	1331	127	378	48	7.77		5.37	32.1	6.34	18.7	2.66	17.6	2.58
JR-1 Meas				0.5
JR-1 Cert				0.49
NCS DC86318 Meas																								393										11.6		1950	403	723	> 2000	> 1000	18.6	> 1000	479	> 1000	582	> 1000	258	> 1000	250
NCS DC86318 Cert																								369.42										11.88		1960	432	737	3429	1725	18.91	2168	468	3224	560	1750	271	1844	264
USZ 42-2006 Meas																	5	< 20	20	520						160		34	35							> 2000	> 3000	> 1000			81
USZ 42-2006 Cert																	7.89	13.18	27.37	469						167		31	34.4							21100	27600	2300			87.22
REE-1 Meas																290		30	80				128	> 1000		5960						533		1.1		1680	> 3000	432	1440	385	24	433	108	850	204	677	106	682
REE-1 Cert																277		24.7	79.7				124	1050		5480						498		1.07		1661	3960	435	1456	381	23.5	433	106	847	208	701	106	678
P21-1 Orig				5.9
P21-1 Dup				5.9
BL-1 Orig	50.06	0.922	16.68		2.39	8.95	0.163	6.67	11.96	2.4	1.94	0.51	35	2	288	60	40	40	110	80	17	1.6	< 5	63	680	25.8	137	16.3	< 2	0.5	0.1	2	0.3	4.1	873	40.5	77	9.87	37.7	7.71	2.03	6.94	0.93	5.01	0.9	2.51	0.356	2.33	0.351
BL-1 Dup	50.47	0.9	16.7		2.36	8.92	0.162	6.62	11.83	2.42	1.96	0.49	35	2	285	60	40	40	110	90	17	1.5	< 5	62	667	25.5	136	16	< 2	0.5	0.1	2	0.2	4.2	875	40.7	76.7	9.87	38.6	7.8	2.06	6.77	0.95	5.03	0.92	2.56	0.369	2.31	0.351
Method Blank	0.01	< 0.001	< 0.01			0.01	0.003	< 0.01	< 0.01	< 0.01	< 0.01	0.01	< 1	< 1	< 5										< 2		3								< 2
Method Blank				< 0.1
Method Blank				< 0.1
Method Blank				< 0.1
Method Blank				< 0.1
Method Blank				< 0.1
Measured (Meas) and certified (Cert) values of major (wt%) and trace (ppm) elements for different bulk rock international standards measured at the Activation Laboratories Ltd. (Actlabs). FUS-ICP: Lithium metaborate/tetraborate fusion inductively coupled-plasma mass spectrometry; FUS-MS: Lithium metaborate/tetraborate fusion inductively coupled-plasma optical emission spectrometry: TITR: Tritatio…
[truncated: 8 more columns]
