# Supplementary material for: Magma recharge and mush rejuvenation drive paroxysmal activity at Stromboli volcano
Source: Nat Commun. 2022 Dec 13;13:7717. doi: 10.1038/s41467-022-35405-z (PMC9746564; doi:10.1038/s41467-022-35405-z)
Supplement: Supplementary file 8 — Supplementary Table 6 [file 41467_2022_35405_MOESM8_ESM.xls]

## Sheet: Sheet1
Supplementary Table 6 - Quality control of measured against certified standards used for mineral analyses at the NHM-IAC laboratories
Diopside
Element	Si	Ti	Al	Fe	Mn	Mg	Ca	Na	K	Cr	O	Total
Unit	wt%	wt%	wt%	wt%	wt%	wt%	wt%	wt%	wt%	wt%	wt%	wt%
Std Dev (wt%)	0.126667	0.02	0.0266667	0.0583333	0.02	0.153333	0.216667	0.0266667	0.01	0.03
Det Lim (ppm)	123.75	128.875	183.875	225	224	203.5	236.875	220	175	318.125
5 / 1 .	24.94	0.21	0.59	2.55	0.05	9.88	17.62	0.16	bdl	0.02	43.56	99.67
6 / 1 .	24.94	0.21	0.57	2.57	0.07	9.81	17.73	0.14	bdl	0.01	43.56	99.76
5 / 1 .	25.03	0.21	0.4	2.29	0.07	9.87	17.83	0.12	0.01	0.01	43.35	99.18
6 / 1 .	25.01	0.2	0.41	2.28	0.08	9.96	17.85	0.13	bdl	bdl	43.4	99.31
5 / 1 .	24.95	0.2	0.55	2.51	0.07	9.78	17.53	0.18	bdl	bdl	43.29	99.07
6 / 1 .	25.17	0.18	0.38	2.29	0.07	9.88	17.67	0.12	0.01	bdl	43.41	99.19
5 / 1 .	25.03	0.21	0.4	2.29	0.07	9.87	17.83	0.12	0.01	0.01	43.35	99.18
6 / 1 .	25.01	0.2	0.41	2.28	0.08	9.96	17.85	0.13	bdl	bdl	43.4	99.31
Measured Average	25.01	0.2025	0.46375	2.3825	0.07	9.87625	17.7387	0.1375	bdl	0.00625	43.415	99.3338
STD (1s)	0.13	0.02	0.03	0.06	0.02	0.15	0.22	0.03		0.03
Certified value	24.8	0.2	0.4	2.3	0.07	10.2	18.4
Measured and certified value of diopside standard measured using the electron microprobe at NHM-IAC lab. Bdl: below detection limit.
Fosterite
Element	Si	Ti	Al	Fe	Mn	Ni	Mg	Ca	Na	K	Cr	O	Total
Unit	wt%	wt%	wt%	wt%	wt%	wt%	wt%	wt%	wt%	wt%	wt%	wt%	wt%
Std Dev wt%)	0.104	0.01	0.016	0.02	0.02	0.02	0.3	0.016	0.018	0.01	0.021
Det Lim (ppm)	123.5	126.3	195.8	202.1	212	245	223.3	175.3	191.9	168.2	294.5
3 / 1 .	20	bdl	bdl	bdl	bdl	bdl	34.71	0.01	bdl	bdl	bdl	45.64	100.36
4 / 1 .	20.01	bdl	0.01	0.01	bdl	bdl	34.55	bdl	bdl	bdl	bdl	45.54	100.1
3 / 1 .	19.99	0.01	bdl	bdl	bdl	bdl	34.2	0.01	bdl	bdl	bdl	45.29	99.49
4 / 1 .	19.9	bdl	bdl	bdl	0.01	bdl	34.06	bdl	bdl	bdl	bdl	45.08	99.01
3 / 1 .	19.96	0.01	bdl	bdl	bdl	bdl	34.65	bdl	bdl	bdl	bdl	45.54	100.12
4 / 1 .	19.9	bdl	bdl	0.01	bdl	bdl	34.55	bdl	bdl	bdl	bdl	45.41	99.83
1 / 1 .	20.06	bdl	bdl	0.02	bdl	bdl	34.47	0.01	bdl	0.01	bdl	45.55	100.1
2 / 1 .	20	bdl	bdl	bdl	bdl	bdl	34.65	bdl	bdl	0.01	bdl	45.59	100.21
3 / 1 .	19.96	0.01	bdl	bdl	bdl	bdl	34.65	bdl	bdl	bdl	bdl	45.54	100.12
4 / 1 .	19.9	bdl	bdl	0.01	bdl	bdl	34.55	bdl	bdl	bdl	bdl	45.41	99.83
Measured Average	19.968						34.504					45.459	99.917
STD (1s)	0.104						0.3
Certified value	19.96						34.55					45.48
Measured and certified value of fosterite standard measured using the electron microprobe at NHM-IAC lab. Bdl: below detection limit.
Fayalite
Element	Si	Ti	Al	Fe	Mn	Ni	Mg	Ca	Na	K	Cr	O	Total
Unit	wt%	wt%	wt%	wt%	wt%	wt%	wt%	wt%	wt%	wt%	wt%	wt%	wt%
Std Dev wt%)	0.08	0.01	0.02	0.346	0.02	0.022	0.022	0.016	0.03	0.02	0.026
Det Lim (ppm)	132.5	138.5	246.9	308.6	248.3	303.4	256	207.4	351.8	202.5	303.4
1 / 1 .	13.71	bdl	bdl	54.96	bdl	0.02	bdl	0.01	bdl	bdl	bdl	31.34	100
2 / 1 .	13.7	bdl	bdl	55.01	0.02	bdl	0.03	0.01	bdl	bdl	0.01	31.37	100.09
1 / 1 .	13.62	bdl	bdl	55.09	bdl	0.01	bdl	bdl	bdl	bdl	bdl	31.3	99.99
2 / 1 .	13.67	0.01	bdl	55	0.01	0.01	bdl	0.01	bdl	bdl	bdl	31.32	99.99
1 / 1 .	13.59	0.01	bdl	55.02	bdl	0.01	bdl	0.01	bdl	bdl	bdl	31.24	99.83
2 / 1 .	13.6	0.01	bdl	55.19	0.01	0.01	bdl	bdl	bdl	bdl	bdl	31.29	100.06
3 / 1 .	13.49	bdl	bdl	54.86	bdl	bdl	bdl	bdl	bdl	bdl	bdl	31.06	99.36
4 / 1 .	13.56	bdl	bdl	55.23	0.01	bdl	bdl	bdl	bdl	bdl	0.01	31.25	100.02
1 / 1 .	13.59	0.01	bdl	55.02	bdl	0.01	bdl	0.01	bdl	bdl	bdl	31.24	99.83
2 / 1 .	13.6	0.01	bdl	55.19	0.01	0.01	bdl	bdl	bdl	bdl	bdl	31.29	100.06
Measured Average	13.613	0.01		55.057	0.006							31.27	99.923
STD (1s)	0.08	0.01		0.346	0.02
Certified value	13.78			54.81								31.41
Measured and certified value of fayalite standard measured using the electron microprobe at NHM-IAC lab. Bdl: below detection limit.
